# Supplementary material for: Alterations in infant gut microbiome composition and metabolism after exposure to glyphosate and Roundup and/or a spore-based formulation using the SHIME technology
Source: Gut Microbiome (Camb). 2022 Jul 26;3:e6. doi: 10.1017/gmb.2022.5 (PMC11406414; doi:10.1017/gmb.2022.5)
Supplement: Supplementary file 1 [file gmbsup.zip]

Archive with 4 entries (4 files):
- S2632289722000056sup002.xlsx
- S2632289722000056sup003.pdf
- S2632289722000056sup004.pdf
- S2632289722000056sup001.docx
