# Supplementary material for: Alterations in infant gut microbiome composition and metabolism after exposure to glyphosate and Roundup and/or a spore-based formulation using the SHIME technology
Source: Gut Microbiome (Camb). 2022 Jul 26;3:e6. doi: 10.1017/gmb.2022.5 (PMC11406414; doi:10.1017/gmb.2022.5)
Supplement: Supplementary file 1 [file gmbsup.zip › S2632289722000056sup002.xlsx]

## Sheet: Sheet1
CHEM_ID	LIB_ID	COMP_ID	CHRO_LIB_ENTRY_ID	SUPER_PATHWAY	SUB_PATHWAY	PATHWAY_SORTORDER	TYPE	INCHIKEY	SMILES	CHEMICAL_NAME	PLOT_NAME	CAS	CHEMSPIDER	HMDB	KEGG	PUBCHEM	PLATFORM
30	305	39583	146992	Lipid	Mevalonate Metabolism	3178	NAMED	KJTLQQUUPVSXIM-UHFFFAOYSA-N	CC(CCO)(CC(O)=O)O	mevalonate	mevalonate	96949-03-0	388367	HMDB0000227	C02104	449	Polar
35	400	42370	166164	Amino Acid	Glutamate Metabolism	62	NAMED	DWAKNKKXGALPNW-UHFFFAOYSA-N	OC(C1CCC=N1)=O	S-1-pyrroline-5-carboxylate	S-1-pyrroline-5-carboxylate	2906-39-0	10140206	HMDB0001301	C04322	11966181	Pos Early
48	400	1654	164210	Amino Acid	Polyamine Metabolism	558	NAMED	XFNJVJPLKCPIBV-UHFFFAOYSA-N	NCCCN	1,3-diaminopropane	1,3-diaminopropane	109-76-2	415	HMDB0000002	C00986	428	Pos Early
49	400	1408	155357	Amino Acid	Polyamine Metabolism	537	NAMED	KIDHWZJUCRJVML-UHFFFAOYSA-N	NCCCCN	putrescine	putrescine	110-60-1	13837702	HMDB0001414	C00134	1045	Pos Early
50	400	485	155305	Amino Acid	Polyamine Metabolism	545	NAMED	ATHGHQPFGPMSJY-UHFFFAOYSA-N	NCCCCNCCCN	spermidine	spermidine	124-20-9	1071	HMDB0001257	C00315	1102	Pos Early
54	400	1527	155393	Nucleotide	Purine Metabolism, Adenine containing	4149	NAMED	SATCOUWSAZBIJO-UHFFFAOYSA-N	CN1C=NC2=C(C1=N)N=CN2	1-methyladenine	1-methyladenine	5142-22-3	71157	HMDB0011599	C02216	135398646	Pos Early
72	209	37467	127687	Nucleotide	Purine Metabolism, Adenine containing	4144	NAMED	KMYWVDDIPVNLME-UHFFFAOYSA-N	NC1=NC=NC2=C1N=CN2C3OC(C4OP(O)(OC34)=O)CO	adenosine-2',3'-cyclic monophosphate	adenosine-2',3'-cyclic monophosphate	37063-35-7	1947	HMDB0011616	C02353	2024	Neg
73	209	37465	127685	Nucleotide	Pyrimidine Metabolism, Cytidine containing	4251	NAMED	NMPZCCZXCOMSDQ-UHFFFAOYSA-N	NC1=NC(N(C2OC(C3OP(O)(OC23)=O)CO)C=C1)=O	cytidine 2',3'-cyclic monophosphate	cytidine 2',3'-cyclic monophosphate	15718-51-1	369711	HMDB0011691	C02354	23421172	Neg
74	209	37139	127659	Nucleotide	Purine Metabolism, Guanine containing	4181	NAMED	UASRYODFRYWBRC-UHFFFAOYSA-N	NC1=NC2=C(C(N1)=O)N=CN2C3OC(C4OP(O)(OC34)=O)CO	guanosine-2',3'-cyclic monophosphate	guanosine-2',3'-cyclic monophosphate	15718-49-7	369712	HMDB0011629	C06194	92823	Neg
75	305	37137	145856	Nucleotide	Pyrimidine Metabolism, Uracil containing	4219	NAMED	HWDMHJDYMFRXOX-UHFFFAOYSA-N	OCC1OC(N2C=CC(NC2=O)=O)C3OP(O)(OC13)=O	uridine-2',3'-cyclic monophosphate	uridine-2',3'-cyclic monophosphate	40632-52-8	3824355	HMDB0011640	C02355	439715	Polar
93	305	528	146398	Energy	TCA Cycle	1446	NAMED	KPGXRSRHYNQIFN-UHFFFAOYSA-N	O=C(C(O)=O)CCC(O)=O	alpha-ketoglutarate	alpha-ketoglutarate	328-50-7,22202-68-2,305-72-6	50	HMDB0000208	C00026	51	Polar
98	209	1417	124553	Amino Acid	Tryptophan Metabolism	272	NAMED	HCZHHEIFKROPDY-UHFFFAOYSA-N	OC1=C(C=CC=C2)C2=NC(C(O)=O)=C1	kynurenate	kynurenate	492-27-3	3712	HMDB0000715	C01717	3845	Neg
105	305	2959	145748	Nucleotide	Pyrimidine Metabolism, Cytidine containing	4249	NAMED	UOOOPKANIPLQPU-UHFFFAOYSA-N	NC1=NC(N(C2OC(C(C2O)OP(O)(O)=O)CO)C=C1)=O	cytidine 3'-monophosphate (3'-CMP)	3'-CMP	84-52-6	225079		C05822	66535	Polar
111	305	1549	147711	Amino Acid	Leucine, Isoleucine and Valine Metabolism	428	NAMED	DBXBTMSZEOQQDU-UHFFFAOYSA-N	CC(C(O)=O)CO	3-hydroxyisobutyrate	3-hydroxyisobutyrate	2068-83-9	10140307	HMDB0000023,HMDB0000336	C01188,C06001	11966314	Polar
112	305	531	146400	Lipid	Mevalonate Metabolism	3176	NAMED	NPOAOTPXWNWTSH-UHFFFAOYSA-N	CC(CC(O)=O)(CC(O)=O)O	3-hydroxy-3-methylglutarate	3-hydroxy-3-methylglutarate	503-49-1	4573695	HMDB0000355	C03761	1662,5459993	Polar
114	305	1413	146434	Amino Acid	Phenylalanine Metabolism	158	NAMED	FVMDYYGIDFPZAX-UHFFFAOYSA-N	OC(CC1=CC=CC(O)=C1)=O	3-hydroxyphenylacetate	3-hydroxyphenylacetate	621-37-4	5323739	HMDB0000440	C05593	12122	Polar
132	209	1414	124549	Carbohydrate	Glycolysis, Gluconeogenesis, and Pyruvate Metabolism	1237	NAMED	OSJPPGNTCRNQQC-UHFFFAOYSA-N	OC(C(O)=O)COP(O)(O)=O	3-phosphoglycerate	3-phosphoglycerate	80731-10-8	10669764	HMDB0000807	C00597	724	Neg
133	400	543	155317	Amino Acid	Glycine, Serine and Threonine Metabolism	15	NAMED	BZQFBWGGLXLEPQ-UHFFFAOYSA-N	NC(C(O)=O)COP(O)(O)=O	3-phosphoserine	3-phosphoserine	407-41-0	19969944	HMDB0001721,HMDB0000272	C01005,C02532	68841	Pos Early
136	209	22842	124689	Lipid	Primary Bile Acid Metabolism	3454	NAMED	BHQCQFFYRZLCQQ-OLRQUHAPSA-N	O[C@H]1[C@@]2([H])[C@]3([H])CC[C@H]([C@H](C)CCC(O)=O)[C@@]3(C)[C@@H](O)C[C@]2([H])[C@@]4(C)CC[C@@H](O)CC4C1	cholate	cholate	81-25-4		HMDB0000619	C00695	221493	Neg
144	209	541	123169	Amino Acid	Phenylalanine Metabolism	159	NAMED	XQXPVVBIMDBYFF-UHFFFAOYSA-N	OC(CC1=CC=C(C=C1)O)=O	4-hydroxyphenylacetate	4-hydroxyphenylacetate	156-38-7	3881560	HMDB0000020	C00642	127	Neg
158	400	1418	155364	Nucleotide	Pyrimidine Metabolism, Thymine containing	4281	NAMED	NBAKTGXDIBVZOO-UHFFFAOYSA-N	O=C(NCC1C)NC1=O	5,6-dihydrothymine	5,6-dihydrothymine	696-04-8	84456	HMDB0000079	C00906	93556	Pos Early
171	209	3127	124615	Nucleotide	Purine Metabolism, (Hypo)Xanthine/Inosine containing	4121	NAMED	FDGQSTZJBFJUBT-UHFFFAOYSA-N	O=C1C(N=CN2)=C2N=CN1	hypoxanthine	hypoxanthine	68-94-0	768	HMDB0000157	C00262	790,135398638	Neg
172	209	32352	124927	Nucleotide	Purine Metabolism, Guanine containing	4184	NAMED	UYTPUPDQBNUYGX-UHFFFAOYSA-N	NC(N1)=NC2=C(NC=N2)C1=O	guanine	guanine	73-40-5	744	HMDB0000132	C00242	135398634	Neg
180	209	1105	125969	Lipid	Long Chain Polyunsaturated Fatty Acid (n3 and n6)	1568	NAMED	OYHQOLUKZRVURQ-HZJYTTRNSA-N	OC(CCCCCCC/C=C\C/C=C\CCCCC)=O	linoleate (18:2n6)	linoleate (18:2n6)	60-33-3	4444105	HMDB0006270,HMDB0000673	C01595	5280450	Neg
182	400	1899	155456	Cofactors and Vitamins	Nicotinate and Nicotinamide Metabolism	4301	NAMED	GJAWHXHKYYXBSV-UHFFFAOYSA-N	OC(C(C=CC=N1)=C1C(O)=O)=O	quinolinate	quinolinate	89-00-9	1037	HMDB0000232	C03722	1066	Pos Early
187	400	57689	213105	Amino Acid	Polyamine Metabolism	546	NAMED	MQTAVJHICJWXBR-UHFFFAOYSA-N	CC(NCCCNCCCCN)=O	N('1)-acetylspermidine	N('1)-acetylspermidine	14278-49-0	482	HMDB0001276	C00612	496	Pos Early
189	400	1498	155380	Amino Acid	Lysine Metabolism	116	NAMED	MXNRLFUSFKVQSK-UHFFFAOYSA-N	C[N+](C)(CCCCC(C([O-])=O)N)C	N6,N6,N6-trimethyllysine	N6,N6,N6-trimethyllysine	23284-33-5	140379	HMDB0001325	C03793	440120	Pos Early
192	400	37496	156406	Amino Acid	Polyamine Metabolism	538	NAMED	KLZGKIDSEJWEDW-UHFFFAOYSA-N	CC(NCCCCN)=O	N-acetylputrescine	N-acetylputrescine	18233-70-0	109095	HMDB0002064	C02714	122356	Pos Early
194	209	2829	124831	Amino Acid	Methionine, Cysteine, SAM and Taurine Metabolism	437	NAMED	PYUSHNKNPOHWEZ-UHFFFAOYSA-N	CSCCC(C(O)=O)NC=O	N-formylmethionine	N-formylmethionine	4289-98-9	388809	HMDB0001015	C03145	439750	Neg
209	305	32342	146944	Nucleotide	Purine Metabolism, Adenine containing	4140	NAMED	UDMBCSSLTHHNCD-UHFFFAOYSA-N	NC1=NC=NC2=C1N=CN2C3OC(C(C3O)O)COP(O)(O)=O	adenosine 5'-monophosphate (AMP)	AMP	149022-20-8	10239183	HMDB0000045	C00020	6083	Polar
211	400	1553	155395	Nucleotide	Purine Metabolism, Adenine containing	4170	NAMED	OLXZPDWKRNYJJZ-UHFFFAOYSA-N	NC1=C(N=CN2C(CC3O)OC3CO)C2=NC=N1	2'-deoxyadenosine	2'-deoxyadenosine	16373-93-6	13135	HMDB0000101	C00559	13730	Pos Early
219	305	1763	147132	Carbohydrate	Pentose Phosphate Pathway	1255	NAMED	YXJDFQJKERBOBM-TXICZTDVSA-N	O[C@@H]1[C@H](O)[C@@H](CO)O[C@@H]1OP(O)(O)=O	ribose 1-phosphate	ribose 1-phosphate	50-99-7,58459-37-3	388373	HMDB0001489	C00620	439236	Polar
229	209	1110	125971	Lipid	Long Chain Polyunsaturated Fatty Acid (n3 and n6)	1574	NAMED	YZXBAPSDXZZRGB-DOFZRALJSA-N	CCCCC/C=C\C/C=C\C/C=C\C/C=C\CCCC(O)=O	arachidonate (20:4n6)	arachidonate (20:4n6)	506-32-1	392692	HMDB0001043	C00219	444899	Neg
231	400	1638	155435	Amino Acid	Urea cycle; Arginine and Proline Metabolism	483	NAMED	ODKSFYDXXFIFQN-UHFFFAOYSA-N	N=C(N)NCCCC(N)C(O)=O	arginine	arginine	1119-34-2	227	HMDB0000517	C00062	6322	Pos Early
233	400	32354	155914	Cofactors and Vitamins	Ascorbate and Aldarate Metabolism	4348	NAMED	CIWBSHSKHKDKBQ-UHFFFAOYSA-N	OCC(O)C1OC(C(O)=C1O)=O	ascorbate (Vitamin C)	ascorbate (Vitamin C)	134-03-2	10189562	HMDB0000044	D00018,C00072	54670067	Pos Early
234	400	443	155304	Amino Acid	Alanine and Aspartate Metabolism	36	NAMED	CKLJMWTZIZZHCS-UHFFFAOYSA-N	NC(C(O)=O)CC(O)=O	aspartate	aspartate	56-84-8	5745	HMDB0000191	C00049	5960	Pos Early
235	305	1432	145724	Amino Acid	Phenylalanine Metabolism	156	NAMED	CCVYRRGZDBSHFU-UHFFFAOYSA-N	OC(CC1=C(O)C=CC=C1)=O	2-hydroxyphenylacetate	2-hydroxyphenylacetate	614-75-5	11476	HMDB0000669	C05852	11970	Polar
240	209	32197	123321	Amino Acid	Tyrosine Metabolism	181	NAMED	JVGVDSSUAVXRDY-UHFFFAOYSA-N	OC(C(O)=O)CC1=CC=C(O)C=C1	3-(4-hydroxyphenyl)lactate	3-(4-hydroxyphenyl)lactate (HPLA)	6482-98-0	9010	HMDB0000755	C03672	9378	Neg
244	400	55	155295	Nucleotide	Pyrimidine Metabolism, Uracil containing	4240	NAMED	UCMIRNVEIXFBKS-UHFFFAOYSA-N	NCCC(O)=O	beta-alanine	beta-alanine	107-95-9,56-41-7	234	HMDB0000056	C00099	239	Pos Early
249	400	1768	155446	Amino Acid	Histidine Metabolism	84	NAMED	CQOVPNPJLQNMDC-ZETCQYMHSA-N	OC([C@H](CC1=CNC=N1)NC(CCN)=O)=O	carnosine	carnosine	305-84-0	388363	HMDB0000033	C00386	439224	Pos Early
252	305	1437	147106	Energy	TCA Cycle	1449	NAMED	KDYFGRWQOYBRFD-UHFFFAOYSA-N	OC(CCC(O)=O)=O	succinate	succinate	110-15-6	1078	HMDB0000254	C00042	1110	Polar
254	305	542	145710	Lipid	Ketone Bodies	1939	NAMED	WHBMMWSBFZVSSR-UHFFFAOYSA-N	CC(O)CC(O)=O	3-hydroxybutyrate (BHBA)	3-hydroxybutyrate (BHBA)	625-72-9	428	HMDB0000442,HMDB0000357,HMDB0000011	C03197,C01089	94318,441,92135	Polar
266	402	63	164177	Lipid	Sterol	3193	NAMED	HVYWMOMLDIMFJA-LBHVWCRMSA-N	CC1(C2C(C)CCCC(C)C)C(CC2)C(CC=C3C4(CC[C@H](O)C3)C)C4CC1	cholesterol	cholesterol	57-88-5	4937803	HMDB0000067	C00187	5997,6432564,11025495	Pos Late
267	400	34396	156099	Lipid	Phospholipid Metabolism	2234	NAMED	YHHSONZFOIEMCP-UHFFFAOYSA-N	C[N+](C)(CCOP(O)([O-])=O)C	choline phosphate	phosphocholine	72556-74-2	119298	HMDB0001565	C00588	1014	Pos Early
275	400	513	155307	Amino Acid	Creatine Metabolism	529	NAMED	DDRJAANPRJIHGJ-UHFFFAOYSA-N	CN(C(N1)=N)CC1=O	creatinine	creatinine	60-27-5	568	HMDB0000562	C00791	588	Pos Early
278	400	35637	156206	Amino Acid	Glutathione Metabolism	576	NAMED	ZUKPVRWZDMRIEO-UHFFFAOYSA-N	NC(C(NCC(O)=O)=O)CS	cysteinylglycine	cysteinylglycine	19246-18-5	58762	HMDB0000078	C01419	439498	Pos Early
279	400	56	155296	Amino Acid	Methionine, Cysteine, SAM and Taurine Metabolism	462	NAMED	LEVWYRKDKASIDU-UHFFFAOYSA-N	NC(C(O)=O)CSSCC(N)C(O)=O	cystine	cystine	56-89-3	575	HMDB0000192	C00491	67678	Pos Early
280	209	2841	127537	Nucleotide	Pyrimidine Metabolism, Cytidine containing	4247	NAMED	ZWIADYZPOWUWEW-UHFFFAOYSA-N	NC1=NC(N(C2OC(C(C2O)O)COP(O)(OP(O)(O)=O)=O)C=C1)=O	cytidine diphosphate	cytidine diphosphate	34393-59-4	5902	HMDB0001546	C00112	6132	Neg
282	305	2372	147496	Nucleotide	Pyrimidine Metabolism, Cytidine containing	4248	NAMED	IERHLVCPSMICTF-UHFFFAOYSA-N	NC1=NC(N(C2OC(C(C2O)O)COP(O)(O)=O)C=C1)=O	cytidine 5'-monophosphate (5'-CMP)	CMP	63-37-6	5414497	HMDB0000095	C00055	6131	Polar
291	305	31260	147190	Carbohydrate	Glycolysis, Gluconeogenesis, and Pyruvate Metabolism	1224	NAMED	NBSCHQHZLSJFNQ-UHFFFAOYSA-N	OC1OC(C(C(C1O)O)O)COP(O)(O)=O	glucose 6-phosphate	glucose 6-phosphate	103192-55-8	19952394	HMDB0001401	C00092	5958	Polar
297	402	17747	158164	Lipid	Sphingosines	3160	NAMED	WWUZIQQURGPMPG-CCEZHUSRSA-N	CCCCCCCCCCCCC/C=C/C(C(CO)N)O	sphingosine	sphingosine	123-78-4	4510275	HMDB0000252	C00319	5280335	Pos Late
298	400	533	155313	Nucleotide	Pyrimidine Metabolism, Cytidine containing	4261	NAMED	NCMVOABPESMRCP-UHFFFAOYSA-N	NC1=NC(N(C2CC(C(O2)COP(O)(O)=O)O)C=C1)=O	2'-deoxycytidine 5'-monophosphate	dCMP	1032-65-1	5414501	HMDB0001202	C00239	13945	Pos Early
302	209	1114	125714	Lipid	Secondary Bile Acid Metabolism	3480	NAMED	KXGVEGMKQFWNSR-OHAQSFBXSA-N	CC12[C@@]([C@]3([H])CC[C@]4([H])C[C@H](O)CC[C@]4(C)[C@@]3([H])C[C@@H]2O)([H])CC[C@]1([H])[C@]([H])(C)CCC(O)=O	deoxycholate	deoxycholate	83-44-3	389318	HMDB0000626	C04483	222528,440355	Neg
310	400	15705	155581	Amino Acid	Methionine, Cysteine, SAM and Taurine Metabolism	453	NAMED	ILRYLPWNYFXEMH-UHFFFAOYSA-N	OC(C(CCSCC(N)C(O)=O)N)=O	cystathionine	cystathionine	535-34-2	811	HMDB0000099	C02291	439258	Pos Early
313	402	17769	158166	Lipid	Sphingolipid Synthesis	3001	NAMED	OTKJDMGTUTTYMP-UHFFFAOYSA-N	CCCCCCCCCCCCCCCC(C(CO)N)O	sphinganine	sphinganine	3102-56-5	3014	HMDB0000269	C00836	3126	Pos Late
327	209	2134	124607	Cofactors and Vitamins	Riboflavin Metabolism	4334	NAMED	VWWQXMAJTJZDQX-KUIMXZBMSA-N	OC(C(O)C(O)COP(OP(OC[C@H]1O[C@@H](N(C=N2)C3=C2C(N)=NC=N3)[C@H](O)[C@@H]1O)(O)=O)(O)=O)CN(C(C=C(C)C(C)=C4)=C4N=C5C(N6)=O)C5=NC6=O	flavin adenine dinucleotide (FAD)	FAD	146-14-5,84366-81-4	559059	HMDB0001248	C00016	643975	Neg
330	305	1643	146876	Energy	TCA Cycle	1450	NAMED	VZCYOOQTPOCHFL-OWOJBTEDSA-N	OC(/C=C/C(O)=O)=O	fumarate	fumarate	100-17-8	10197150	HMDB0000134	C00122	444972	Polar
331	400	36738	156248	Peptide	Gamma-glutamyl Amino Acid	634	NAMED	OWQDWQKWSLFFFR-UHFFFAOYSA-N	O=C(O)C(N)CCC(NC(C(O)=O)CCC(O)=O)=O	gamma-glutamylglutamate	gamma-glutamylglutamate	1116-22-9	83831	HMDB0011737	C05282	92865	Pos Early
338	305	587	147098	Xenobiotics	Food Component/Plant	4806	NAMED	RGHNJXZEOKUKBD-SQOUGZDYSA-N	OC([C@H](O)[C@@H](O)[C@H](O)[C@H](O)CO)=O	gluconate	gluconate	527-07-1	10240	HMDB0000625	C00257	10690,3085666	Polar
339	305	396	146390	Lipid	Fatty Acid, Dicarboxylate	1660	NAMED	JFCQEDHGNNZCLN-UHFFFAOYSA-N	OC(CCCC(O)=O)=O	glutarate (C5-DC)	glutarate (C5-DC)	110-94-1	3618533	HMDB0000661	C00489	743,4418048	Polar
340	400	58	160611	Amino Acid	Glycine, Serine and Threonine Metabolism	1	NAMED	DHMQDGOQFOQNFH-UHFFFAOYSA-N	NCC(O)=O	glycine	glycine	56-40-6	730	HMDB0000123	C00037	750	Pos Early
342	209	18476	126842	Lipid	Primary Bile Acid Metabolism	3455	NAMED	RFDAIACWWDREDC-FRVQLJSFSA-N	O=C(CNC(CC[C@H]([C@@H]1[C@@]2(C)[C@@H](O)C[C@]3([H])[C@@]4(C)CC[C@@H](O)C[C@@]4([H])C[C@@H](O)[C@@]3([H])[C@]2([H])CC1)C)=O)O	glycocholate	glycocholate	475-31-0,863-57-0	9734	HMDB0000138	C01921	10140	Neg
344	400	43802	157048	Amino Acid	Creatine Metabolism	527	NAMED	BPMFZUMJYQTVII-UHFFFAOYSA-N	NC(NCC(O)=O)=N	guanidinoacetate	guanidinoacetate	352-97-6	743	HMDB0000128	C00581	763	Pos Early
347	305	2849	145746	Nucleotide	Purine Metabolism, Guanine containing	4178	NAMED	RQFCJASXJCIDSX-UHFFFAOYSA-N	NC1=NC2=C(C(N1)=O)N=CN2C3OC(C(C3O)O)COP(O)(O)=O	guanosine 5'-monophosphate (5'-GMP)	5'- GMP	5550-12-9	741	HMDB0001397	C00144	6804	Polar
353	209	46326	145273	Lipid	Fatty Acid Metabolism	1477	NAMED	OEXFMSFODMQEPE-UHFFFAOYSA-N	CCCCCC(SCCNC(CCNC(C(C(C)(COP(O)(OP(O)(OCC1OC(N2C=NC3=C2N=CN=C3N)C(C1OP(O)(O)=O)O)=O)=O)C)O)=O)=O)=O	hexanoyl CoA	hexanoyl CoA		3479	HMDB0002845	C05270	449118,3246937	Neg
354	400	1574	155412	Amino Acid	Histidine Metabolism	88	NAMED	NTYJJOPFIAHURM-UHFFFAOYSA-N	NCCC1=CNC=N1	histamine	histamine	51-45-6	753	HMDB0000870	C00388	774	Pos Early
355	209	59	123153	Amino Acid	Histidine Metabolism	70	NAMED	HNDVDQJCIGZPNO-UHFFFAOYSA-N	NC(C(O)=O)CC1=CN=CN1	histidine	histidine	5934-29-2	752	HMDB0000177	C00135	6274	Neg
361	400	1123	155348	Nucleotide	Purine Metabolism, (Hypo)Xanthine/Inosine containing	4120	NAMED	UGQMRVRMYYASKQ-KQYNXXCUSA-N	O[C@H]1[C@H](N2C(N=CN=C3O)=C3N=C2)O[C@H](CO)[C@H]1O	inosine	inosine	58-63-9	21241953	HMDB0000195	C00294	6021	Pos Early
363	305	1124	145716	Lipid	Inositol Metabolism	2202	NAMED	CDAISMWEOUEBRE-GPIVLXJGSA-N	O[C@@H]1[C@@H](O)[C@H](O)[C@H](O)[C@H](O)[C@H]1O	myo-inositol	myo-inositol	87-89-8	10239179	HMDB0000211	C00137	892	Polar
376	400	1125	155350	Amino Acid	Leucine, Isoleucine and Valine Metabolism	385	NAMED	AGPKZVBTJJNPAG-UHFFFAOYSA-N	NC(C(O)=O)C(C)CC	isoleucine	isoleucine	73-32-5	769	HMDB0000172	C06418,C00407,C16424	6306	Pos Early
381	305	6146	147948	Amino Acid	Lysine Metabolism	123	NAMED	OYIFNHCXNCRBQI-UHFFFAOYSA-N	OC(CCCC(N)C(O)=O)=O	2-aminoadipate	2-aminoadipate	1118-90-7,542-32-5	456	HMDB0000510	C00956	92136	Polar
391	400	2132	155460	Amino Acid	Urea cycle; Arginine and Proline Metabolism	492	NAMED	RHGKLRLOHDJJDR-UHFFFAOYSA-N	NC(C(O)=O)CCCNC(N)=O	citrulline	citrulline	372-75-8	810	HMDB0000904	C00327	9750	Pos Early
392	400	1495	155377	Amino Acid	Lysine Metabolism	122	NAMED	ZDGJAHTZVHVLOT-UHFFFAOYSA-N	NC(C(O)=O)CCCCNC(C(O)=O)CCC(O)=O	saccharopine	saccharopine	997-68-2	141086	HMDB0000279	C00449	160556	Pos Early
397	400	60	155300	Amino Acid	Leucine, Isoleucine and Valine Metabolism	332	NAMED	ROHFNLRQFUQHCH-YFKPBYRVSA-N	O=C([C@H](CC(C)C)N)O	leucine	leucine	61-90-5		HMDB0000687	C00123	6106	Pos Early
405	209	1483	125730	Lipid	Secondary Bile Acid Metabolism	3495	NAMED	SMEROWZSTRWXGI-UHFFFAOYSA-N	O=C(CCC(C(CCC1C2CCC3CC4O)C1(CCC2C3(CC4)C)C)C)O	lithocholate	lithocholate	434-13-9	9519	HMDB0000761	C03990	9903	Neg
407	400	1301	155354	Amino Acid	Lysine Metabolism	105	NAMED	KDXKERNSBIXSRK-UHFFFAOYSA-N	NC(C(O)=O)CCCCN	lysine	lysine	56-87-1	5747	HMDB0003405	C00739,C00047	5962	Pos Early
409	209	1303	123199	Energy	TCA Cycle	1452	NAMED	BJEPYKJPYRNKOW-UHFFFAOYSA-N	OC(C(O)=O)CC(O)=O	malate	malate	6915-15-7	510	HMDB0031518,HMDB0000156,HMDB0000744	C00149,C00711,C00497	525	Neg
415	305	1302	145718	Amino Acid	Methionine, Cysteine, SAM and Taurine Metabolism	434	NAMED	FFEARJCKVFRZRR-UHFFFAOYSA-N	CSCCC(N)C(O)=O	methionine	methionine	63-68-3	5907	HMDB0000696	C00073	6137	Polar
418	305	1496	145730	Lipid	Fatty Acid Metabolism (also BCAA Metabolism)	1775	NAMED	ZIYVHBGGAOATLY-UHFFFAOYSA-N	O=C(C(C(O)=O)C)O	methylmalonate (MMA)	methylmalonate (MMA)	516-05-2	473	HMDB0000202	C02170	487	Polar
424	209	1336	125720	Lipid	Long Chain Saturated Fatty Acid	1511	NAMED	IPCSVZSSVZVIGE-UHFFFAOYSA-N	OC(CCCCCCCCCCCCCCC)=O	palmitate (16:0)	palmitate (16:0)	57-10-3	960	HMDB0000220	C00249	985	Neg
432	400	594	155332	Cofactors and Vitamins	Nicotinate and Nicotinamide Metabolism	4305	NAMED	DFPAKSUCGFBDDF-UHFFFAOYSA-N	NC(C1=CN=CC=C1)=O	nicotinamide	nicotinamide	98-92-0	911	HMDB0001406	C00153	936	Pos Early
437	209	12035	125748	Lipid	Medium Chain Fatty Acid	1493	NAMED	FBUKVWPVBMHYJY-UHFFFAOYSA-N	CCCCCCCCC(O)=O	pelargonate (9:0)	pelargonate (9:0)	112-05-0	4574394	HMDB0000847	C01601	8158	Neg
439	209	1358	125724	Lipid	Long Chain Saturated Fatty Acid	1515	NAMED	QIQXTHQIDYTFRH-UHFFFAOYSA-N	CCCCCCCCCCCCCCCCCC(O)=O	stearate (18:0)	stearate (18:0)	57-11-4	5091	HMDB0000827	C01530	5281	Neg
444	400	1493	155375	Amino Acid	Urea cycle; Arginine and Proline Metabolism	487	NAMED	AHLPHDHHMVZTML-BYPYZUCNSA-N	O=C(O)[C@@H](N)CCCN	ornithine	ornithine	3184-13-2	6026	HMDB0000214	C00077	6262	Pos Early
445	305	1505	146440	Nucleotide	Pyrimidine Metabolism, Orotate containing	4208	NAMED	PXQPEWDEAKTCGB-UHFFFAOYSA-N	O=C(C1=CC(O)=NC(O)=N1)O	orotate	orotate	50887-69-9	942	HMDB0000226	C00295	967	Polar
452	209	33447	126083	Lipid	Long Chain Monounsaturated Fatty Acid	1530	NAMED	SECPZKHBENQXJG-FPLPWBNLSA-N	CCCCCC\C=C/CCCCCCCC(O)=O	palmitoleate (16:1n7)	palmitoleate (16:1n7)	373-49-9	393216	HMDB0003229	C08362	445638	Neg
460	400	64	155301	Amino Acid	Phenylalanine Metabolism	140	NAMED	COLNVLDHVKWLRT-UHFFFAOYSA-N	NC(C(O)=O)CC1=CC=CC=C1	phenylalanine	phenylalanine	63-91-2	5910	HMDB0000159	C00079	6140	Pos Early
461	400	42109	156915	Energy	Oxidative Phosphorylation	1469	NAMED	NBIIXXVUZAFLBC-UHFFFAOYSA-N	O=P(O)(O)O	phosphate	phosphate	7664-38-2	1032	HMDB0001429	C00009	1061	Pos Early
480	400	1898	155455	Amino Acid	Urea cycle; Arginine and Proline Metabolism	495	NAMED	ONIBWKKTOPOVIA-UHFFFAOYSA-N	OC(C1CCCN1)=O	proline	proline	147-85-3	128566	HMDB0000162,HMDB0003411	C00148,C000763	8988,145742,614	Pos Early
482	305	527	146396	Carbohydrate	Glycolysis, Gluconeogenesis, and Pyruvate Metabolism	1240	NAMED	JVTAAEKCZFNVCJ-UHFFFAOYSA-N	CC(O)C(O)=O	lactate	lactate	79-33-4	592	HMDB0000190	C00186	612	Polar
493	400	3138	155486	Cofactors and Vitamins	Vitamin B6 Metabolism	4449	NAMED	ZMJGSOSNSPKHNH-UHFFFAOYSA-N	NCC1=C(COP(O)(O)=O)C=NC(C)=C1O	pyridoxamine phosphate	pyridoxamine phosphate	529-96-4	1024	HMDB0001555	C00647	1053	Pos Early
500	209	1827	123225	Cofactors and Vitamins	Riboflavin Metabolism	4333	NAMED	AUNGANRZJHBGPY-UHFFFAOYSA-N	OC(C(O)C(O)CO)CN1C(C=C2C)=C(C=C2C)N=C(C(N3)=O)C1=NC3=O	riboflavin (Vitamin B2)	riboflavin (Vitamin B2)	83-88-5	431981	HMDB0000244	C00255	493570	Neg
501	305	1515	164364	Xenobiotics	Drug - Topical Agents	5960	NAMED	YGSDEFSMJLZEOE-UHFFFAOYSA-N	OC1=C(C(O)=O)C=CC=C1	salicylate	salicylate	69-72-7	331	HMDB0001895	C00805	338	Polar
503	400	1648	155437	Amino Acid	Glycine, Serine and Threonine Metabolism	10	NAMED	MTCFGRXMJLQNBG-REOHCLBHSA-N	OC([C@@H](N)CO)=O	serine	serine	56-45-1	5736	HMDB0000187	C00065	5951	Pos Early
504	400	2342	155468	Amino Acid	Tryptophan Metabolism	287	NAMED	QZAYGJVTTNCVMB-UHFFFAOYSA-N	NCCC1=CNC(C=C2)=C1C=C2O	serotonin	serotonin	153-98-0	5013	HMDB0000259	C00780	5202	Pos Early
507	400	603	155336	Amino Acid	Polyamine Metabolism	552	NAMED	PFNFFQXMRSDOHW-UHFFFAOYSA-N	NCCCNCCCCNCCCN	spermine	spermine	71-44-3	1072	HMDB0001256	C00750	1103	Pos Early
512	305	2125	147494	Amino Acid	Methionine, Cysteine, SAM and Taurine Metabolism	471	NAMED	XOAAWQZATWQOTB-UHFFFAOYSA-N	NCCS(=O)(O)=O	taurine	taurine	107-35-7	1091	HMDB0000251	C00245	1123	Polar
519	209	1365	125728	Lipid	Long Chain Saturated Fatty Acid	1508	NAMED	TUNFSRHWOTWDNC-UHFFFAOYSA-N	OC(CCCCCCCCCCCCC)=O	myristate (14:0)	myristate (14:0)	544-63-8	10539	HMDB0000806	C06424	11005	Neg
523	400	15798	164851	Cofactors and Vitamins	Thiamine Metabolism	4422	NAMED	HZSAJDVWZRBGIF-UHFFFAOYSA-N	CC1=NC=C(C[N+]2=CSC(CCOP(O)([O-])=O)=C2C)C(N)=N1	thiamin monophosphate	thiamin monophosphate	532-40-1	2627905	HMDB0002666	C01081	1131,3382778	Pos Early
535	209	606	123185	Nucleotide	Pyrimidine Metabolism, Uracil containing	4220	NAMED	DRTQHJPVMGBUCF-UHFFFAOYSA-N	OC1C(N(C=CC2=O)C(N2)=O)OC(CO)C1O	uridine	uridine	58-96-8	5807	HMDB0000296	C00299	6029	Neg
536	209	52602	165330	Nucleotide	Pyrimidine Metabolism, Uracil containing	4236	NAMED	MXHRCPNRJAMMIM-UHFFFAOYSA-N	O=C(NC1=O)N(C=C1)C(CC2O)OC2CO	2'-deoxyuridine	2'-deoxyuridine	951-78-0	13118	HMDB0000012	C00526	13712	Neg
537	400	607	155340	Amino Acid	Histidine Metabolism	78	NAMED	LOIYMIARKYCTBW-OWOJBTEDSA-N	O=C(O)/C=C/C1=CNC=N1	trans-urocanate	trans-urocanate	104-98-3	643824	HMDB0000301	C00785	736715	Pos Early
561	400	57	155297	Amino Acid	Glutamate Metabolism	44	NAMED	WHUUTDBJXJRKMK-VKHMYHEASA-N	O=C(O)[C@@H](N)CCC(O)=O	glutamate	glutamate	56-86-0	591	HMDB0000148	C00025,C00217	33032	Pos Early
563	400	53	155293	Amino Acid	Glutamate Metabolism	45	NAMED	ZDXPYRJPNDTMRX-VKHMYHEASA-N	OC([C@@H](N)CCC(N)=O)=O	glutamine	glutamine	56-85-9	5746	HMDB0000641	C00064	5961	Pos Early
564	400	1284	155352	Amino Acid	Glycine, Serine and Threonine Metabolism	17	NAMED	AYFVYJQAPQTCCC-GBXIJSLDSA-N	N[C@H](C(O)=O)[C@H](O)C	threonine	threonine	72-19-5	6051	HMDB0000167	C00188	6288	Pos Early
565	400	54	155294	Amino Acid	Tryptophan Metabolism	254	NAMED	QIVBCDIJIAJPQS-VIFPVBQESA-N	O=C(O)[C@@H](N)CC1=CNC2=C1C=CC=C2	tryptophan	tryptophan	73-22-3	6066	HMDB0000929	C00078	6305	Pos Early
567	400	1504	155382	Cofactors and Vitamins	Nicotinate and Nicotinamide Metabolism	4302	NAMED	PVNIIMVLHYAWGP-UHFFFAOYSA-N	OC(C1=CC=CN=C1)=O	nicotinate	nicotinate	59-67-6	913	HMDB0001488	C00253	938	Pos Early
568	400	2150	155464	Cofactors and Vitamins	Vitamin B6 Metabolism	4448	NAMED	NHZMQXZHNVQTQA-UHFFFAOYSA-N	NCC(C(O)=C(C)N=C1)=C1CO	pyridoxamine	pyridoxamine	58052-48-5	1023	HMDB0001431	C00534	1052	Pos Early
572	305	48152	151982	Carbohydrate	Glycolysis, Gluconeogenesis, and Pyruvate Metabolism	1223	NAMED	WQZGKKKJIJFFOK-DVKNGEFBSA-N	O[C@H]1O[C@H](CO)[C@@H](O)[C@H](O)[C@H]1O	glucose	glucose	50-99-7	71358	HMDB0000122	C00031	5793	Polar
798	400	555	155320	Nucleotide	Purine Metabolism, Adenine containing	4147	NAMED	OIRDTQYFTABQOQ-KQYNXXCUSA-N	NC1=NC=NC2=C1N=CN2[C@@]3([H])[C@@](O)([H])[C@@](O)([H])[C@](CO)([H])O3	adenosine	adenosine	58-61-7	54923	HMDB0000050	C00212	60961	Pos Early
799	400	3141	155487	Amino Acid	Glycine, Serine and Threonine Metabolism	7	NAMED	KWIUHFFTVRNATP-UHFFFAOYSA-N	O=C(C[N+](C)(C)C)[O-]	betaine	betaine	107-43-7	19951173,242	HMDB0000043	C00719	247	Pos Early
800	400	1868	155454	Amino Acid	Methionine, Cysteine, SAM and Taurine Metabolism	455	NAMED	XUJNEKJLAYXESH-REOHCLBHSA-N	SC[C@H](N)C(O)=O	cysteine	cysteine	56-89-3,52-90-4	5653	HMDB0000574	C00097	5862	Pos Early
806	400	5086	155492	Amino Acid	Glycine, Serine and Threonine Metabolism	6	NAMED	FFDGPVCHZBVARC-UHFFFAOYSA-N	CN(C)CC(O)=O	dimethylglycine	dimethylglycine	1118-68-9	653	HMDB0000092	C03626	673	Pos Early
811	400	1126	155351	Amino Acid	Alanine and Aspartate Metabolism	29	NAMED	QNAYBMKLOCPYGJ-REOHCLBHSA-N	O=C(O)[C@@H](N)C	alanine	alanine	56-41-7	5735	HMDB0000161	C00041	5950	Pos Early
815	209	1299	124543	Amino Acid	Tyrosine Metabolism	162	NAMED	OUYCCCASQSFEME-QMMMGPOBSA-N	N[C@@H](CC1=CC=C(O)C=C1)C(O)=O	tyrosine	tyrosine	60-18-4	5833	HMDB0000158	C00082	6057	Neg
818	305	15872	147518	Lipid	Fatty Acid Synthesis	1473	NAMED	OFOBLEOULBTSOW-UHFFFAOYSA-N	O=C(O)CC(O)=O	malonate	malonate	26522-22-85-0,141-82-2	844	HMDB0000691	C00383	867	Polar
821	209	33442	125870	Nucleotide	Pyrimidine Metabolism, Uracil containing	4222	NAMED	PTJWIQPHWPFNBW-GBNDHIKLSA-N	O[C@]1([H])[C@@](O)([H])[C@](CO)([H])O[C@]1(C2=CNC(NC2=O)=O)[H]	pseudouridine	pseudouridine	1445-07-4	21403010	HMDB0000767	C02067	15047	Neg
823	305	48990	160586	Carbohydrate	Glycolysis, Gluconeogenesis, and Pyruvate Metabolism	1239	NAMED	LCTONWCANYUPML-UHFFFAOYSA-N	CC(C(O)=O)=O	pyruvate	pyruvate	127-17-3	96901	HMDB0000243	C00022	1060	Polar
825	305	605	146422	Nucleotide	Pyrimidine Metabolism, Uracil containing	4221	NAMED	ISAKRJDGNUQOIC-UHFFFAOYSA-N	O=C(NC=C1)NC1=O	uracil	uracil	66-22-8	1141	HMDB0000300	C00106	1174	Polar
826	305	15581	146484	Carbohydrate	Pentose Metabolism	1267	NAMED	PYMYPHUHKUWMLA-VPENINKCSA-N	O=C[C@@H]([C@H]([C@@H](CO)O)O)O	xylose	xylose	609-06-3	85957	HMDB0000098	C00181	135191	Polar
827	400	514	155308	Nucleotide	Pyrimidine Metabolism, Cytidine containing	4252	NAMED	UHDGCWIWMRVCDJ-XVFCMESISA-N	OC[C@@H]1[C@H]([C@H]([C@H](N2C(N=C(C=C2)N)=O)O1)O)O	cytidine	cytidine	65-46-3	5940	HMDB0000089	C00475	6175	Pos Early
869	305	2856	146458	Nucleotide	Pyrimidine Metabolism, Uracil containing	4215	NAMED	DJJCXFVJDGTHFX-XVFCMESISA-N	O[C@]1([H])[C@@](O)([H])[C@](COP(O)(O)=O)([H])O[C@]1(N(C=C2)C(NC2=O)=O)[H]	uridine 5'-monophosphate (UMP)	UMP	3387-36-8	1399139	HMDB0000288	C00105	6030	Polar
870	209	5345	124835	Nucleotide	Pyrimidine Metabolism, Uracil containing	4214	NAMED	XCCTYIAWTASOJW-UHFFFAOYSA-N	OC1C(N(C=CC2=O)C(N2)=O)OC(COP(OP(O)(O)=O)(O)=O)C1O	uridine 5'-diphosphate (UDP)	uridine 5'-diphosphate (UDP)	21931-53-3	5809	HMDB0000295	C00015	6031	Neg
872	209	2183	124827	Nucleotide	Pyrimidine Metabolism, Thymine containing	4275	NAMED	IQFYYKKMVGJFEH-XLPZGREQSA-N	O=C(NC(C(C)=C1)=O)N1[C@]2([C@@]([C@@]([C@@](CO)(O2)[H])(O)[H])([H])[H])[H]	thymidine	thymidine	50-89-5	5585	HMDB0000273	C00214	5789	Neg
873	400	5341	155495	Cofactors and Vitamins	Thiamine Metabolism	4421	NAMED	OHQKBYLHTFYNQF-UHFFFAOYSA-N	NC1=C(C[N+]2=CSC(CC[O-])=C2C)C=NC(C)=N1	thiamin (Vitamin B1)	thiamin (Vitamin B1)	59-43-8		HMDB0000235	DG00125,C00378,D08580	1130	Pos Early
875	400	596	155333	Xenobiotics	Benzoate Metabolism	4515	NAMED	ALYNCZNDIQEVRV-UHFFFAOYSA-N	OC(C1=CC=C(N)C=C1)=O	p-aminobenzoate (PABA)	p-aminobenzoate (PABA)	150-13-0	953	HMDB0001392	C00568	978	Pos Early
878	305	577	146410	Carbohydrate	Fructose, Mannose and Galactose Metabolism	1347	NAMED	RFSUNEUAIZKAJO-ARQDHWQXSA-N	OC[C@@]1(O)O[C@H](CO)[C@@H](O)[C@@H]1O	fructose	fructose	57-48-7	5764	HMDB0000660	C00095	2723872	Polar
880	400	554	155319	Nucleotide	Purine Metabolism, Adenine containing	4148	NAMED	GFFGJBXGBJISGV-UHFFFAOYSA-N	NC1=NC=NC2=C1N=CN2	adenine	adenine	73-24-5	185	HMDB0000034	C00147	190	Pos Early
881	400	573	155326	Nucleotide	Pyrimidine Metabolism, Cytidine containing	4253	NAMED	OPTASPLRGRRNAP-UHFFFAOYSA-N	NC1=NC(NC=C1)=O	cytosine	cytosine	71-30-7	577	HMDB0000630	C00380	597	Pos Early
882	209	604	126810	Nucleotide	Pyrimidine Metabolism, Thymine containing	4278	NAMED	RWQNBRDOKXIBIV-UHFFFAOYSA-N	O=C1C(C)=CNC(N1)=O	thymine	thymine	65-71-4	1103	HMDB0000262	C00178	1135	Neg
888	209	1642	125736	Lipid	Medium Chain Fatty Acid	1495	NAMED	GHVNFZFCNZKVNT-UHFFFAOYSA-N	CCCCCCCCCC(O)=O	caprate (10:0)	caprate (10:0)	334-48-5	2863	HMDB0000511	C01571	2969	Neg
891	209	1121	125718	Lipid	Long Chain Saturated Fatty Acid	1513	NAMED	KEMQGTRYUADPNZ-UHFFFAOYSA-N	O=C(O)CCCCCCCCCCCCCCCC	margarate (17:0)	margarate (17:0)	506-12-7	10033	HMDB0002259		10465	Neg
892	209	1356	125722	Lipid	Long Chain Saturated Fatty Acid	1517	NAMED	ISYWECDDZWTKFF-UHFFFAOYSA-N	CCCCCCCCCCCCCCCCCCC(O)=O	nonadecanoate (19:0)	nonadecanoate (19:0)	646-30-0	12071	HMDB0000772	C16535	12591	Neg
893	209	1118	125716	Lipid	Long Chain Saturated Fatty Acid	1518	NAMED	VKOBVWXKNCXXDE-UHFFFAOYSA-N	CCCCCCCCCCCCCCCCCCCC(O)=O	arachidate (20:0)	arachidate (20:0)	506-30-9	10035	HMDB0002212	C06425	10467	Neg
913	305	15586	146486	Carbohydrate	Glycogen Metabolism	1300	NAMED	GUBGYTABKSRVRQ-ASMJPISFSA-N	O[C@@H]1[C@H]([C@H](O[C@@H]([C@H]1O)CO)O[C@H]2[C@@H]([C@H]([C@H](O[C@@H]2CO)O)O)O)O	maltose	maltose	6363-53-7	388469	HMDB0000163	C00208	10991489	Polar
914	305	1471	147709	Carbohydrate	Pentose Metabolism	1261	NAMED	PYMYPHUHKUWMLA-LMVFSUKVSA-N	O=C[C@@H]([C@@H]([C@@H](CO)O)O)O	ribose	ribose	50-69-1	4470639	HMDB0000283	C00121	5779	Polar
917	400	512	155306	Amino Acid	Alanine and Aspartate Metabolism	40	NAMED	DCXYFEDJOCDNAF-REOHCLBHSA-N	NC(C[C@H](N)C(O)=O)=O	asparagine	asparagine	70-47-3	6031	HMDB0000168	C00152	6267	Pos Early
923	305	601	145712	Nucleotide	Pyrimidine Metabolism, Orotate containing	4207	NAMED	UFIVEPVSAGBUSI-UHFFFAOYSA-N	O=C(C(NC1=O)CC(N1)=O)O	dihydroorotate	dihydroorotate	155-54-4	628	HMDB03349	C00337	648	Polar
925	209	1644	125738	Lipid	Medium Chain Fatty Acid	1491	NAMED	MNWFXJYAOYHMED-UHFFFAOYSA-N	CCCCCCC(O)=O	heptanoate (7:0)	heptanoate (7:0)	111-14-8	7803	HMDB0000666	C17714	8094	Neg
926	209	32489	125850	Lipid	Medium Chain Fatty Acid	1490	NAMED	FUZZWVXGSFPDMH-UHFFFAOYSA-N	CCCCCC(O)=O	caproate (6:0)	caproate (6:0)	142-62-1	8552	HMDB0000535	C01585	8892	Neg
932	209	32492	125852	Lipid	Medium Chain Fatty Acid	1492	NAMED	WWZKQHOCKIZLMA-UHFFFAOYSA-N	CCCCCCCC(O)=O	caprylate (8:0)	caprylate (8:0)	124-07-2	370	HMDB0000482	C06423	379	Neg
936	209	608	124787	Cofactors and Vitamins	Vitamin B6 Metabolism	4446	NAMED	LXNHXLLTXMVWPM-UHFFFAOYSA-N	OC1=C(C)N=CC(CO)=C1CO	pyridoxine (Vitamin B6)	pyridoxine (Vitamin B6)	58-56-0	1025	HMDB0000239	D08454	1054	Neg
980	209	1361	125726	Lipid	Long Chain Saturated Fatty Acid	1510	NAMED	WQEPLUUGTLDZJY-UHFFFAOYSA-N	O=C(O)CCCCCCCCCCCCCC	pentadecanoate (15:0)	pentadecanoate (15:0)	10002-84-2,1002-84-2	13249	HMDB0000826	C16537	13849	Neg
1001	400	32306	155905	Amino Acid	Urea cycle; Arginine and Proline Metabolism	513	NAMED	PMMYEEVYMWASQN-DMTCNVIQSA-N	O[C@@H]1C[C@@H](C(O)=O)NC1	trans-4-hydroxyproline	hydroxyproline	51-35-4	5605	HMDB0000725	C01157	5810	Pos Early
1002	305	1107	146424	Nucleotide	Purine Metabolism, (Hypo)Xanthine/Inosine containing	4134	NAMED	POJWUDADGALRAB-UHFFFAOYSA-N	O=C(N1)C(NC(N)=O)NC1=O	allantoin	allantoin	97-59-6	199	HMDB0000462	C02348,C01551,C02350	439714,204,439713	Polar
1003	305	1117	146426	Carbohydrate	Fructose, Mannose and Galactose Metabolism	1363	NAMED	FBPFZTCFMRRESA-GUCUJZIJSA-N	O[C@H]([C@@H](O)CO)[C@@H](O)[C@H](O)CO	galactitol (dulcitol)	galactitol (dulcitol)	608-66-2	11357	HMDB0000107	C01697	11850	Polar
1004	305	3147	147146	Nucleotide	Purine Metabolism, (Hypo)Xanthine/Inosine containing	4122	NAMED	LRFVTYWOQMYALW-UHFFFAOYSA-N	O=C(N1)C(N=CN2)=C2NC1=O	xanthine	xanthine	69-89-6	1151	HMDB0000292	C00385	1188	Polar
1021	209	1494	123209	Amino Acid	Glutathione Metabolism	579	NAMED	ODHCTXKNWHHXJC-VKHMYHEASA-N	O=C1CC[C@@H]([C@@](O)=O)N1	5-oxoproline	5-oxoproline	98-79-3	7127	HMDB0000267	C02237,C01879	439685,7405	Neg
1022	400	1512	155387	Amino Acid	Tryptophan Metabolism	282	NAMED	SIOXPEMLGUPBBT-UHFFFAOYSA-N	O=C(O)C1=NC=CC=C1	picolinate	picolinate	98-98-6	993	HMDB0002243	C10164	1018	Pos Early
1023	400	1516	155390	Amino Acid	Glycine, Serine and Threonine Metabolism	5	NAMED	FSYKKLYZXJSNPZ-UHFFFAOYSA-N	CNCC(O)=O	sarcosine	sarcosine	107-97-1	1057	HMDB0000271	C00213	1088	Pos Early
1024	209	1508	124797	Cofactors and Vitamins	Pantothenate and CoA Metabolism	4337	NAMED	GHOKWGTUZJEAQD-ZETCQYMHSA-N	O=C(NCCC(O)=O)[C@H](O)C(C)(C)CO	pantothenate	pantothenate (Vitamin B5)	137-08-6	6361	HMDB0000210	C00864	6613	Neg
1025	400	1444	155369	Amino Acid	Lysine Metabolism	131	NAMED	HXEACLLIILLPRG-UHFFFAOYSA-N	OC(C1NCCCC1)=O	pipecolate	pipecolate	4043-87-2		HMDB0000070			Pos Early
1026	400	1600	155428	Lipid	Phospholipid Metabolism	2239	NAMED	SUHOOTKUPISOBE-UHFFFAOYSA-N	NCCOP(O)(O)=O	phosphoethanolamine	phosphoethanolamine (PE)	1071-23-4	990	HMDB0000224	C00346	1015	Pos Early
1052	305	1572	146444	Carbohydrate	Glycolysis, Gluconeogenesis, and Pyruvate Metabolism	1243	NAMED	RBNPOMFGQQGHHO-UHFFFAOYSA-N	O=C(O)C(O)CO	glycerate	glycerate	600-19-1	732	HMDB0000139,HMDB0006372	C00258	439194,752	Polar
1053	400	3155	155489	Nucleotide	Pyrimidine Metabolism, Uracil containing	4239	NAMED	JSJWCHRYRHKBBW-UHFFFAOYSA-N	OC(CCNC(N)=O)=O	3-ureidopropionate	3-ureidopropionate	462-88-4	109	HMDB0000026	C02642	111	Pos Early
1082	209	1587	126818	Amino Acid	Leucine, Isoleucine and Valine Metabolism	336	NAMED	WXNXCEHXYPACJF-ZETCQYMHSA-N	O=C(O)[C@H](CC(C)C)NC(C)=O	N-acetylleucine	N-acetylleucine	1188-21-2	64075	HMDB0011756	C02710	70912	Neg
1083	209	1589	124587	Amino Acid	Methionine, Cysteine, SAM and Taurine Metabolism	435	NAMED	XUYPXLNMDZIRQH-LURJTMIESA-N	O=C(O)[C@H](CCSC)NC(C)=O	N-acetylmethionine	N-acetylmethionine	65-82-7	395338	HMDB0011745	C02712	448580	Neg
1084	209	1591	124807	Amino Acid	Leucine, Isoleucine and Valine Metabolism	417	NAMED	IHYJTAOFMMMOPX-LURJTMIESA-N	O=C(O)[C@@H](NC(C)=O)C(C)C	N-acetylvaline	N-acetylvaline	96-81-1	60154	HMDB0011757		66789	Neg
1087	209	1552	125983	Lipid	Long Chain Monounsaturated Fatty Acid	1548	NAMED	DPUOLQHDNGRHBS-KTKRTIGZSA-N	OC(CCCCCCCCCCC\C=C/CCCCCCCC)=O	erucate (22:1n9)	erucate (22:1n9)	112-86-7	7924	HMDB0002068	C08316	8216,5281116	Neg
1095	400	6104	155499	Amino Acid	Tryptophan Metabolism	294	NAMED	APJYDQYYACXCRM-UHFFFAOYSA-N	NCCC1=CNC2=CC=CC=C21	tryptamine	tryptamine	61-54-1	1118	HMDB0000303	C00398	1150	Pos Early
1099	400	1573	155411	Nucleotide	Purine Metabolism, Guanine containing	4183	NAMED	NYHBQMYGNKIUIF-UUOKFMHZSA-N	O=C1C(N=CN2[C@@]3([H])[C@@](O)([H])[C@@](O)([H])[C@](CO)([H])O3)=C2N=C(N)N1	guanosine	guanosine	118-00-3	6544	HMDB0000133	C00387	6802	Pos Early
1105	402	1561	164189	Cofactors and Vitamins	Tocopherol Metabolism	4361	NAMED	GVJHHUAWPYXKBD-IEOSBIPESA-N	CC1=C2C(O[C@@](CCC[C@H](C)CCC[C@H](C)CCC[C@H](C)C)(C)CC2)=C(C)C(C)=C1O	alpha-tocopherol	alpha-tocopherol	10191-41-0,59-02-9	14265	HMDB0001893	C02477	86472	Pos Late
1110	305	1585	147717	Amino Acid	Alanine and Aspartate Metabolism	31	NAMED	KTHDTJVBEPMMGL-VKHMYHEASA-N	O=C(O)[C@@H](NC(C)=O)C	N-acetylalanine	N-acetylalanine	97-69-8	79449	HMDB0000766	C02847	88064	Polar
1113	400	1558	155399	Amino Acid	Polyamine Metabolism	560	NAMED	UZTFMUBKZQVKLK-UHFFFAOYSA-N	CC(NCCCC(O)=O)=O	4-acetamidobutanoate	4-acetamidobutanoate	3025-96-5	17180	HMDB0003681	C02946	18189	Pos Early
1114	400	1566	155405	Nucleotide	Pyrimidine Metabolism, Thymine containing	4284	NAMED	QCHPKSFMDHPSNR-UHFFFAOYSA-N	O=C(O)C(C)CN	3-aminoisobutyrate	3-aminoisobutyrate	214139-20-5,10569-72-9	58481	HMDB0002166	C05145	64956	Pos Early
1123	209	1563	125732	Lipid	Primary Bile Acid Metabolism	3457	NAMED	RUDATBOHQWOJDD-LXEZOOAESA-N	C[C@]12CC[C@]3([H])[C@@]4(C)CC[C@@H](O)C[C@@]4([H])C[C@@H](O)[C@@]3([H])[C@]1([H])CC[C@@]2(C(CCC(O)=O)C)[H]	chenodeoxycholate	chenodeoxycholate	474-25-9,474-24-9		HMDB0000518	C02528	10133	Neg
1125	209	1559	124573	Nucleotide	Pyrimidine Metabolism, Uracil containing	4232	NAMED	OIVLITBTBDPEFK-UHFFFAOYSA-N	O=C(CCN1)NC1=O	5,6-dihydrouracil	5,6-dihydrouracil	504-07-4	629	HMDB0000076	C00429	649	Neg
1133	400	1603	155431	Amino Acid	Tyrosine Metabolism	170	NAMED	DZGWFCGJZKJUFP-UHFFFAOYSA-N	OC1=CC=C(CCN)C=C1	tyramine	tyramine	60-19-5	5408	HMDB0000306	C00483	5610	Pos Early
1134	209	1604	124593	Nucleotide	Purine Metabolism, (Hypo)Xanthine/Inosine containing	4132	NAMED	LEHOTFFKMJEONL-UHFFFAOYSA-N	O=C1NC(NC(NC2=O)=O)=C2N1	urate	urate	120K5305,69-93-2		HMDB0000289	C00366	1175	Neg
1135	209	1605	125991	Lipid	Secondary Bile Acid Metabolism	3505	NAMED	RUDATBOHQWOJDD-UZVSRGJWSA-N	O[C@@H]1[C@@]2([H])[C@]3([H])CC[C@@]([C@@H](CCC(O)=O)C)([H])[C@@]3(C)CC[C@]2([H])[C@@]4(C)CC[C@@H](O)C[C@@]4([H])C1	ursodeoxycholate	ursodeoxycholate	128-13-2	29131	HMDB0000946	C07880	31401	Neg
1136	209	33443	126081	Lipid	Short Chain Fatty Acid	1489	NAMED	NQPDZGIKBAWPEJ-UHFFFAOYSA-N	OC(CCCC)=O	valerate (5:0)	valerate (5:0)	109-52-4	7701	HMDB0000892	C00803	7991	Neg
1137	402	38102	158973	Lipid	Endocannabinoid	2160	NAMED	BOWVQLFMWHZBEF-KTKRTIGZSA-N	O=C(NCCO)CCCCCCC/C=C\CCCCCCCC	oleoyl ethanolamide	oleoyl ethanolamide	111-58-0,11-58-0	4446574	HMDB0002088		5283454	Pos Late
1140	400	2730	155470	Peptide	Gamma-glutamyl Amino Acid	635	NAMED	JBFYFLXEJFQWMU-WDSKDSINSA-N	O=C(N)CC[C@@H](C(O)=O)NC(CC[C@@H](C(O)=O)N)=O	gamma-glutamylglutamine	gamma-glutamylglutamine	10148-81-9	133013	HMDB0011738	C05283	150914	Pos Early
1143	209	40605	223227	Lipid	Short Chain Fatty Acid	1488	NAMED	FERIUCNNQQJTOY-UHFFFAOYSA-N	OC(CCC)=O	butyrate/isobutyrate (4:0)	butyrate/isobutyrate (4:0)	109-92-6	259	HMDB0000039	C00246	264	Neg
1162	305	32377	147564	Carbohydrate	Aminosugar Metabolism	1419	NAMED	SQVRNKJHWKZAKO-UHFFFAOYSA-N	OC1(C(O)=O)CC(O)C(NC(C)=O)C(C(O)C(O)CO)O1	N-acetylneuraminate	N-acetylneuraminate	131-48-6	10292217	HMDB0000230	C00270	439197	Polar
1200	400	32360	155917	Amino Acid	Polyamine Metabolism	553	NAMED	GUNURVWAJRRUAV-UHFFFAOYSA-N	CC(NCCCNCCCCNCCCN)=O	N(1)-acetylspermine	N(1)-acetylspermine	77928-70-2	892	HMDB0001186	C02567	496,916	Pos Early
1207	400	12142	155521	Amino Acid	Phenylalanine Metabolism	154	NAMED	BHHGXPLMPWCGHP-UHFFFAOYSA-N	NCCC1=CC=CC=C1	phenethylamine	phenethylamine	64-04-0	13856352	HMDB0012275	C05332	1001	Pos Early
1219	400	15499	155553	Amino Acid	Glycine, Serine and Threonine Metabolism	8	NAMED	ZITVQIBHULMKJS-UHFFFAOYSA-N	C[N+](C)(C)[CH-]C([H])=O	betaine aldehyde	betaine aldehyde	7758-31-8	244	HMDB0001252	C00576	249	Pos Early
1221	400	27718	155838	Amino Acid	Creatine Metabolism	528	NAMED	CVSVTCORWBXHQV-UHFFFAOYSA-N	CN(C(N)=N)CC(O)=O	creatine	creatine	57-00-1	566	HMDB0000064	C00300	586	Pos Early
1231	209	17805	126039	Lipid	Long Chain Polyunsaturated Fatty Acid (n3 and n6)	1571	NAMED	XSXIVVZCUAHUJO-HZJYTTRNSA-N	O=C(O)CCCCCCCCC/C=C\C/C=C\CCCCC	dihomo-linoleate (20:2n6)	dihomolinoleate (20:2n6)	2091-39-6	4944228	HMDB0005060	C16525	6439848	Neg
1235	400	18245	155638	Peptide	Gamma-glutamyl Amino Acid	637	NAMED	PXVCMZCJAUJLJP-YUMQZZPRSA-N	O=C(O)[C@@H](N)CCC(N[C@@H](CC1=CNC=N1)C(O)=O)=O	gamma-glutamylhistidine	gamma-glutamylhistidine	37460-15-4	5380197	HMDB0029151		7017195	Pos Early
1239	209	17945	126830	Lipid	Fatty Acid, Monohydroxy	1972	NAMED	KIHBGTRZFAVZRV-QGZVFWFLSA-N	OC([C@H](O)CCCCCCCCCCCCCCCC)=O	2-hydroxystearate	2-hydroxystearate	629-22-1	62625	HMDB0062549	C03042,C03045	439887,439885,69417	Neg
1242	400	15650	155564	Nucleotide	Purine Metabolism, Adenine containing	4154	NAMED	GFYLSDSUCHVORB-IOSLPCCCSA-N	N=C1C2=C(N([C@@]3([H])[C@@](O)([H])[C@@](O)([H])[C@](CO)([H])O3)C=N2)N=CN1C	N1-methyladenosine	1-methyladenosine	15763-06-1	4573813	HMDB0003331	C02494	27476	Pos Early
1254	209	15122	126021	Lipid	Glycerolipid Metabolism	2842	NAMED	PEDCQBHIVMGVHV-UHFFFAOYSA-N	OC(CO)CO	glycerol	glycerol	56-81-5	733	HMDB0000131	C00116	753	Neg
1256	400	15506	155556	Lipid	Phospholipid Metabolism	2233	NAMED	CRBHXDCYXIISFC-UHFFFAOYSA-N	[O-]CC[N+](C)(C)C	choline	choline	67-48-1	149278	HMDB0000097	C00114	305	Pos Early
1258	400	57746	213341	Amino Acid	Tryptophan Metabolism	275	NAMED	RWZYAGGXGHYGMB-UHFFFAOYSA-N	OC(C1=CC=CC=C1N)=O	anthranilate	anthranilate	118-92-3	222	HMDB0001123	C00108	227	Pos Early
1268	400	18369	155662	Peptide	Gamma-glutamyl Amino Acid	639	NAMED	MYFMARDICOWMQP-YUMQZZPRSA-N	CC(C)C[C@@H](C(O)=O)NC(CC[C@@H](C(O)=O)N)=O	gamma-glutamylleucine	gamma-glutamylleucine	2566-39-4	133115	HMDB0011171		151023	Pos Early
1276	209	17665	124879	Xenobiotics	Benzoate Metabolism	4511	NAMED	RGHHSNMVTDWUBI-UHFFFAOYSA-N	OC1=CC=C(C([H])=O)C=C1	p-hydroxybenzaldehyde	p-hydroxybenzaldehyde	123-08-0	123	HMDB0011718	C00633	126	Neg
1310	400	5278	161302	Cofactors and Vitamins	Nicotinate and Nicotinamide Metabolism	4309	NAMED	BAWFJGJZGIEFAR-JTDWVUTFSA-N	NC1=NC=NC2=C1N=CN2[C@@H]3[C@@H](O)[C@@H](O)[C@H](COP(OP(OC[C@@H]4[C@@H](O)[C@@H](O)[C@H]([N+]5=CC(C(N)=O)=CC=C5)O4)([O-])=O)(O)=O)O3	nicotinamide adenine dinucleotide (NAD+)	NAD+	53-84-9	5681		C00003	5892	Pos Early
1312	400	22152	155794	Cofactors and Vitamins	Nicotinate and Nicotinamide Metabolism	4307	NAMED	DAYLJWODMCOQEW-TURQNECASA-N	O[C@@H]1[C@@H](COP([O-])(O)=O)O[C@@H]([N@@+]2=CC=CC(C(N)=O)=C2)[C@@H]1O	nicotinamide ribonucleotide (NMN)	nicotinamide ribonucleotide (NMN)	1094-61-7	13553	HMDB0000229	C00455	14180	Pos Early
1442	305	12129	147727	Amino Acid	Leucine, Isoleucine and Valine Metabolism	363	NAMED	AXFYFNCPONWUHW-UHFFFAOYSA-N	CC(C)(O)CC(O)=O	beta-hydroxyisovalerate	beta-hydroxyisovalerate	625-08-1	62571	HMDB0000754		69362	Polar
1489	402	38165	159012	Lipid	Endocannabinoid	2163	NAMED	HXYVTAGFYLMHSO-UHFFFAOYSA-N	CCCCCCCCCCCCCCCC(NCCO)=O	palmitoyl ethanolamide	palmitoyl ethanolamide	544-31-0	4509	HMDB0002100	C16512	4671	Pos Late
1506	209	32462	143855	Lipid	Fatty Acid Metabolism (Acyl Glycine)	1828	NAMED	YCRHZEHWEYAHCO-HZJYTTRNSA-N	O=C(O)CNC(CCCCCCC/C=C\C/C=C\CCCCC)=O	N-linoleoylglycine	N-linoleoylglycine	2764-03-6	4938516			6433346	Neg
1518	402	44877	164219	Lipid	Ceramides	3022	NAMED	YDNKGFDKKRUKPY-TURZORIXSA-N	OC[C@@H]([C@H](O)/C=C/CCCCCCCCCCCCC)NC(CCCCCCCCCCCCCCC)=O	N-palmitoyl-sphingosine (d18:1/16:0)	N-palmitoyl-sphingosine (d18:1/16:0)	24696-26-2	4446677	HMDB0004949		5283564	Pos Late
1526	402	19263	164198	Lipid	Phosphatidylethanolamine (PE)	2409	NAMED	FHQVHHIBKUMWTI-OTMQOFQLSA-N	CCCCCCCC\C=C/CCCCCCCC(O[C@](COC(CCCCCCCCCCCCCCC)=O)(COP([O-])(OCC[N+]([H])([H])[H])=O)[H])=O	1-palmitoyl-2-oleoyl-GPE (16:0/18:1)	1-palmitoyl-2-oleoyl-GPE (16:0/18:1)	26662-94-2	4446615	HMDB0005320		5283496	Pos Late
1538	402	19503	164530	Lipid	Sphingomyelins	3106	NAMED	LKQLRGMMMAHREN-YJFXYUILSA-N	CCCCCCCCCCCCCCCCCC(N[C@@](COP([O-])(OCC[N+](C)(C)C)=O)([C@](O)(/C=C/CCCCCCCCCCCCC)[H])[H])=O	stearoyl sphingomyelin (d18:1/18:0)	stearoyl sphingomyelin (d18:1/18:0)	85187-10-6,85187-10-6	4956085	HMDB0001348	C00550	6453725	Pos Late
1539	402	52461	165127	Lipid	Phosphatidylcholine (PC)	2284	NAMED	WTJKGGKOPKCXLL-PFDVCBLKSA-N	O=C(CCCCCCC/C=C\CCCCCCCC)O[C@@H](COC(CCCCCCCCCCCCCCC)=O)COP(OCC[N+](C)(C)C)([O-])=O	1-palmitoyl-2-oleoyl-GPC (16:0/18:1)	1-palmitoyl-2-oleoyl-GPC (16:0/18:1)	26853-31-6,26853-31-6	4940699	HMDB0007972	C13875	6436017	Pos Late
1548	209	12358	124841	Cofactors and Vitamins	Tetrahydrobiopterin Metabolism	4391	NAMED	LHQIJBMDNUYRAM-AWFVSMACSA-N	O=C1C2=NC([C@H](O)[C@H](O)C)=CNC2=NC(N)=N1	biopterin	biopterin	22150-76-1	392795	HMDB0000468	C06313	445040	Neg
1628	209	32346	124921	Lipid	Primary Bile Acid Metabolism	3462	NAMED	GHCZAUBVMUEKKP-AZDOMVTHSA-N	O=C(NCC(O)=O)CC[C@@H](C)[C@@H]1[C@](CC[C@H]2[C@@]3([H])[C@H](O)C[C@@]4([H])C2(C)CC[C@@H](O)C4)(C)[C@]3([H])CC1	glycochenodeoxycholate	glycochenodeoxycholate	16564-43-5		HMDB0000637	C05466	12544	Neg
1629	209	18494	124667	Lipid	Primary Bile Acid Metabolism	3463	NAMED	BHTRKEVKTKCXOH-BJLOMENOSA-N	C[C@@]12[C@@]([H])(CC[C@@]2([C@@H](CCC(NCCS(O)(=O)=O)=O)C)[H])[C@@]([C@@H](C[C@]3([H])C[C@H](O)CC4)O)([H])[C@]([C@]34C)([H])CC1	taurochenodeoxycholate	taurochenodeoxycholate	6009-98-9	343282	HMDB0000951	C05465	387316	Neg
1648	209	18497	125762	Lipid	Primary Bile Acid Metabolism	3456	NAMED	WBWWGRHZICKQGZ-HGVCTONRSA-N	C[C@@]12[C@@]([H])(CC[C@]2([H])[C@@H](CCC(NCCS(O)(=O)=O)=O)C)[C@@]([C@H](O)C[C@@]3([H])[C@@]4(CC[C@@H](O)C3)C)([H])[C@@]4([H])C[C@@H]1O	taurocholate	taurocholate	145-42-6		HMDB0000036	C05122	6675,46783527	Neg
1668	209	12261	124839	Lipid	Secondary Bile Acid Metabolism	3490	NAMED	AWDRATDZQPNJFN-RZGBOAIJSA-N	C[C@@]12[C@@]([H])(CC[C@]2([H])[C@@H](CCC(NCCS(O)(=O)=O)=O)C)[C@@](CC[C@@]3([H])[C@@]4(CC[C@@H](O)C3)C)([H])[C@@]4([H])C[C@@H]1O	taurodeoxycholate	taurodeoxycholate	207737-97-1	2015539	HMDB0000896	C05463	2733768	Neg
1830	209	43840	145261	Lipid	Fatty Acid Metabolism	1474	NAMED	ZSLZBFCDCINBPY-AQMUXDAGSA-N	NC1=NC=NC2=C1N=CN2[C@H]3[C@H](O)[C@H](OP(O)(O)=O)[C@@H](COP(OP(OCC(C)(C)[C@H](O)C(NCCC(NCCSC(C)=O)=O)=O)(O)=O)(O)=O)O3	acetyl CoA	acetyl-CoA	102029-73-2	392413	HMDB0001206	C00024	444493	Neg
2029	209	18362	124661	Lipid	Fatty Acid, Dicarboxylate	1680	NAMED	BDJRBEYXGGNYIS-UHFFFAOYSA-N	O=C(O)CCCCCCCC(O)=O	azelate (C9-DC)	azelate (C9-DC)	123-99-9	2179	HMDB0000784	C08261	2266	Neg
2050	209	18467	126840	Lipid	Long Chain Polyunsaturated Fatty Acid (n3 and n6)	1561	NAMED	JAZBEHYOTPTENJ-JLNKQSITSA-N	O=C(O)CCC\C=C/C/C=C\C/C=C\C/C=C\C/C=C\CC	eicosapentaenoate (EPA; 20:5n3)	eicosapentaenoate (EPA; 20:5n3)	10-2005-9,10417-94-4	393682	HMDB0001999	C06428	446284	Neg
2051	305	15745	146490	Amino Acid	Leucine, Isoleucine and Valine Metabolism	410	NAMED	WXUAQHNMJWJLTG-UHFFFAOYSA-N	CC(C(O)=O)CC(O)=O	methylsuccinate	methylsuccinate	498-21-5	9922	HMDB0001844		10349	Polar
2053	209	15729	128163	Energy	TCA Cycle	1457	NAMED	KQTIIICEAUMSDG-UHFFFAOYSA-N	OC(CC(C(O)=O)CC(O)=O)=O	tricarballylate	tricarballylate	99-14-9	14220	HMDB0031193	C19806	14925	Neg
2054	305	15765	147158	Amino Acid	Leucine, Isoleucine and Valine Metabolism	407	NAMED	UKFXDFUAPNAMPJ-UHFFFAOYSA-N	CCC(C(O)=O)C(O)=O	ethylmalonate	ethylmalonate	601-75-2	11263	HMDB0000622		11756	Polar
100000007	400	15500	155554	Lipid	Carnitine Metabolism	1933	NAMED	PHIQHXFUZVPYII-ZCFIWIBFSA-N	[O-]C(C[C@@H](O)C[N+](C)(C)C)=O	carnitine	carnitine	461-05-2	10455	HMDB0000062	C00487,C00308	288	Pos Early
100000008	209	15778	124867	Xenobiotics	Benzoate Metabolism	4477	NAMED	WPYMKLBDIGXBTP-UHFFFAOYSA-N	OC(C1=CC=CC=C1)=O	benzoate	benzoate	65-85-0	238	HMDB0001870	C00180	243	Neg
100000010	209	15749	126035	Xenobiotics	Benzoate Metabolism	4575	NAMED	XMIIGOLPHOKFCH-UHFFFAOYSA-N	OC(CCC1=CC=CC=C1)=O	3-phenylpropionate (hydrocinnamate)	3-phenylpropionate (hydrocinnamate)	501-52-0	10181339	HMDB0000764	C05629	107	Neg
100000011	209	57745	213340	Amino Acid	Phenylalanine Metabolism	155	NAMED	WLJVXDMOQOGPHL-UHFFFAOYSA-N	O=C(O)CC1=CC=CC=C1	phenylacetate	phenylacetate	103-82-2	10181341	HMDB0000209	C07086	999	Neg
100000016	305	15730	145770	Lipid	Fatty Acid, Dicarboxylate	1677	NAMED	TYFQFVWCELRYAO-UHFFFAOYSA-N	OC(CCCCCCC(O)=O)=O	suberate (C8-DC)	suberate (C8-DC)	505-48-6	10025	HMDB0000893	C08278	10457	Polar
100000039	400	18374	155665	Amino Acid	Methionine, Cysteine, SAM and Taurine Metabolism	440	NAMED	QEFRNWWLZKMPFJ-YGVKFDHGSA-N	O=C(O)[C@@H](N)CCS(C)=O	methionine sulfoxide	methionine sulfoxide	3226-65-1	139840	HMDB0002005	C02989	158980	Pos Early
100000044	400	15747	155593	Amino Acid	Histidine Metabolism	87	NAMED	MYYIAHXIVFADCU-QMMMGPOBSA-N	CN1C=NC=C1C[C@@H]([C@@](O)=O)NC(CCN)=O	anserine	anserine	10030-52-1	100482	HMDB0000194	C01262	112072	Pos Early
100000054	400	15685	155573	Amino Acid	Lysine Metabolism	119	NAMED	YSMODUONRAFBET-AKGZTFGVSA-N	N[C@@H](CCC(O)CN)C(O)=O	5-hydroxylysine	5-hydroxylysine	13204-98-3	1002	HMDB0000450	C16741	3032849	Pos Early
100000095	305	43805	145882	Xenobiotics	Bacterial/Fungal	5289	NAMED	NNLZBVFSCVTSLA-UHFFFAOYSA-N	OC1C(O)C(C(CO)O)OC(O)(C(O)=O)C1	3-deoxyoctulosonate	3-deoxyoctulosonate	103404-70-2	3826376		C01187	119228	Polar
100000096	400	15681	155572	Amino Acid	Guanidino and Acetamido Metabolism	563	NAMED	TUHVEAJXIMEOSA-UHFFFAOYSA-N	N=C(N)NCCCC(O)=O	4-guanidinobutanoate	4-guanidinobutanoate	463-003,463-00-3	486	HMDB0003464	C01035	500	Pos Early
100000097	209	15127	144876	Xenobiotics	Food Component/Plant	4797	NAMED	BVJSUAQZOZWCKN-UHFFFAOYSA-N	OC1=CC=C(CO)C=C1	4-hydroxybenzyl alcohol	4-hydroxybenzyl alcohol	623-05-2	122	HMDB0011724	C17467	125	Neg
100000101	305	15704	147156	Lipid	Fatty Acid, Dicarboxylate	1674	NAMED	WLJVNTCWHIRURA-UHFFFAOYSA-N	OC(CCCCCC(O)=O)=O	pimelate (C7-DC)	pimelate (C7-DC)	111-16-0	376	HMDB0000857	C02656	385	Polar
100000103	400	15496	155551	Amino Acid	Polyamine Metabolism	534	NAMED	QYPPJABKJHAVHS-UHFFFAOYSA-N	NCCCCNC(N)=N	agmatine	agmatine	2482-00-0	194	HMDB0001432	C00179	199	Pos Early
100000110	400	15308	155543	Amino Acid	Lysine Metabolism	134	NAMED	VHRGRCVQAFMJIZ-UHFFFAOYSA-N	NCCCCCN	cadaverine	cadaverine	462-94-2,1476-39-7	13866593	HMDB0002322	C01672	273	Pos Early
100000141	209	47892	151549	Cofactors and Vitamins	Lipoate Metabolism	4420	NAMED	AGBQKNBQESQNJD-UHFFFAOYSA-N	O=C(O)CCCCC1SSCC1	alpha-lipoate	alpha-lipoate	1077-28-7	841	HMDB0001451	C16241	6112	Neg
100000251	209	15797	127541	Cofactors and Vitamins	Riboflavin Metabolism	4335	NAMED	FVTCRASFADXXNN-UHFFFAOYSA-N	CC1=C(C)C=C(N(CC(O)C(C(COP(O)(O)=O)O)O)C(C2=N3)=NC(NC2=O)=O)C3=C1	flavin mononucleotide (FMN)	FMN	130-40-5	690	HMDB0001520	C00061	643976	Neg
100000257	305	15443	146478	Carbohydrate	Aminosugar Metabolism	1407	NAMED	AEMOLEFTQBMNLQ-QIUUJYRFSA-N	O[C@@H]1O[C@H]([C@](O)=O)[C@@H](O)[C@H](O)[C@H]1O	glucuronate	glucuronate	207300-70-7	58552	HMDB0000127	C16245	441478,23677976,94715,65041,444791	Polar
100000258	305	43847	146556	Lipid	Glycerolipid Metabolism	2843	NAMED	AWUCVROLDVIAJX-UHFFFAOYSA-N	O=P(O)(OCC(CO)O)O	glycerol 3-phosphate	glycerol 3-phosphate	29849-82-9	734	HMDB0000126	C0093	754	Polar
100000260	400	15316	155545	Xenobiotics	Food Component/Plant	4933	NAMED	ZQISRDCJNBUVMM-YFKPBYRVSA-N	N[C@@H](CC1=CNC=N1)CO	histidinol	histidinol	1596-64-1	144886	HMDB0003431	C00860	165271	Pos Early
100000263	400	15716	155583	Amino Acid	Histidine Metabolism	83	NAMED	ACZFBYCNAVEFLC-UHFFFAOYSA-N	OC(C(O)=O)CC1=CN=CN1	imidazole lactate	imidazole lactate	14403-45-3	389128	HMDB0002320	C05568	793	Pos Early
100000264	209	33965	151525	Amino Acid	Tryptophan Metabolism	311	NAMED	SIKJAQJRHWYJAI-UHFFFAOYSA-N	C12=C(NC=C2)C=CC=C1	indole	indole	120-72-9	776	HMDB0000738	C00463	798	Neg
100000265	400	15140	155539	Amino Acid	Tryptophan Metabolism	267	NAMED	YGPSJZOEDVAXAB-QMMMGPOBSA-N	N[C@H](C(O)=O)CC(C1=CC=CC=C1N)=O	kynurenine	kynurenine	2922-83-0	141580	HMDB0000684	C00328	161166	Pos Early
100000269	400	15990	155613	Lipid	Phospholipid Metabolism	2237	NAMED	SUHOQUVVVLNYQR-MRVPVSSYSA-N	O=P(OCC[N+](C)(C)C)([O-])OC[C@H](O)CO	glycerophosphorylcholine (GPC)	glycerophosphorylcholine (GPC)	28319-77-9	571409	HMDB0000086	C00670	71920	Pos Early
100000276	209	44688	126149	Carbohydrate	Glycogen Metabolism	1297	NAMED	FYGDTMLNYKFZSV-DZOUCCHMSA-N	O[C@H]1[C@H](O)[C@@H](CO)O[C@H](O[C@@H]2[C@@H](CO)O[C@H](O[C@@H]3[C@@H](CO)OC(O)[C@H](O)[C@H]3O)[C@H](O)[C@H]2O)[C@@H]1O	maltotriose	maltotriose	1109-28-0	388669	HMDB0001262	C01835	439586	Neg
100000282	305	15720	164302	Amino Acid	Glutamate Metabolism	47	NAMED	RFMMMVDNIPUKGG-YFKPBYRVSA-N	O=C(O)CC[C@@H](C(O)=O)NC(C)=O	N-acetylglutamate	N-acetylglutamate	5817-08-3	1266066	HMDB0001138	C00624	70914	Polar
100000283	209	18354	126047	Carbohydrate	Aminosugar Metabolism	1423	NAMED	SOARVSUSWULNDI-TVVSKHENSA-N	C[C@H](C(O)=O)O[C@H]([C@@H](NC(C)=O)C=O)[C@@H]([C@@H](CO)O)O	N-acetylmuramate	N-acetylmuramate	10597-89-4	74681	HMDB0060493	C02713	5462244	Neg
100000285	400	32984	155994	Amino Acid	Urea cycle; Arginine and Proline Metabolism	509	NAMED	JRLGPAXAGHMNOL-LURJTMIESA-N	NCCC[C@@H](C(O)=O)NC(C)=O	N-alpha-acetylornithine	N-alpha-acetylornithine	6205-08-9	388369	HMDB0003357	C00437	439232	Pos Early
100000295	209	15336	123251	Xenobiotics	Food Component/Plant	5074	NAMED	FEWJPZIEWOKRBE-JCYAYHJZSA-N	OC([C@H](O)[C@@H](O)C(O)=O)=O	tartarate	tartarate	87-69-4,6106-24-7	852	HMDB0000956,HMDB0062642	C00552,C02107,C00898	444305,875	Neg
100000341	209	15442	123253	Carbohydrate	Pentose Phosphate Pathway	1246	NAMED	BIRSGZKFKXLSJQ-SQOUGZDYSA-N	O=P(OC[C@H]([C@@H](O)[C@H](O)[C@@H](O)C(O)=O)O)(O)O	6-phosphogluconate	6-phosphogluconate	921-62-0,53411-70-4	82615	HMDB0001316	C00345	91493	Neg
100000406	305	15772	146492	Carbohydrate	Pentose Metabolism	1262	NAMED	HEBKCHPVOIAQTA-ZXFHETKHSA-N	OC[C@@H](O)[C@@H](O)[C@@H](O)CO	ribitol	ribitol	488-81-3	10254628	HMDB0002917,HMDB0001851,HMDB0000568,HMDB0000508	C00379,C01904,C00474,C00532	6912	Polar
100000409	305	15667	152132	Xenobiotics	Food Component/Plant	4781	NAMED	BITYXLXUCSKTJS-UHFFFAOYSA-N	OC(CC(O)=O)(C(C)C)C(O)=O	2-isopropylmalate	2-isopropylmalate	3237-44-3	76	HMDB0000402	C02504	77	Polar
100000436	209	18477	123291	Lipid	Secondary Bile Acid Metabolism	3488	NAMED	WVULKSPCQVQLCU-BUXLTGKBSA-N	O=C(NCC(O)=O)CC[C@@H](C)[C@@H]1[C@@]2(C)[C@@H](O)C[C@]3([H])[C@@]4(C)CC[C@@H](O)C[C@@]4([H])CC[C@@]3([H])[C@@]2(CC1)[H]	glycodeoxycholate	glycodeoxycholate	360-65-6		HMDB00631	C05464	3035026	Neg
100000442	305	18335	146498	Xenobiotics	Food Component/Plant	4906	NAMED	AAWZDTNXLSGCEK-WYWMIBKRSA-N	O[C@@]1([C@](O)(C[C@@](C(O)=O)(C[C@]1(O)[H])O)[H])[H]	quinate	quinate	77-95-2	10246715	HMDB0003072	C00296	6508	Polar
100000447	305	18280	152144	Amino Acid	Tyrosine Metabolism	219	NAMED	WXTMDXOMEHJXQO-UHFFFAOYSA-N	O=C(O)C1=CC(O)=CC=C1O	gentisate	gentisate	490-79-9	3350	HMDB0000152	C00628	3469	Polar
100000454	400	18319	155648	Amino Acid	Lysine Metabolism	136	NAMED	JJMDCOVWQOJGCB-UHFFFAOYSA-N	OC(CCCCN)=O	5-aminovalerate	5-aminovalerate	660-88-8	135	HMDB0003355	C00431	138	Pos Early
100000458	305	18351	146502	Amino Acid	Glycine, Serine and Threonine Metabolism	22	NAMED	UKAUYVFTDYCKQA-VKHMYHEASA-N	O=C(O)[C@@H](N)CCO	homoserine	homoserine	672-15-1	12126	HMDB0000719	C00263	12647	Polar
100000463	400	18349	155652	Amino Acid	Tryptophan Metabolism	298	NAMED	XGILAAMKEQUXLS-UHFFFAOYSA-N	OC(C(O)=O)CC1=CNC2=C1C=CC=C2	indolelactate	indolelactate	832-97-3	83867	HMDB0000671	C02043	92904	Pos Early
100000485	400	46333	157176	Nucleotide	Purine Metabolism, Adenine containing	4168	NAMED	KHWCHTKSEGGWEX-UHFFFAOYSA-N	NC1=C2C(N(C3C([H])C(O)C(COP(O)(O)=O)O3)C=N2)=NC=N1	2'-deoxyadenosine 5'-monophosphate	2'-deoxyadenosine 5'-monophosphate	653-63-4	601	HMDB0000905	C00360	12599	Pos Early
100000487	400	18357	155655	Peptide	Dipeptide	829	NAMED	STKYPAFSDFAEPH-LURJTMIESA-N	CC(C)[C@@H](C(O)=O)NC(CN)=O	glycylvaline	glycylvaline	1963-21-9	2006926	HMDB0028854		2724807	Pos Early
100000491	400	33422	156014	Peptide	Gamma-glutamyl Amino Acid	643	NAMED	XHHOHZPNYFQJKL-QWRGUYRKSA-N	O=C(O)[C@H](CC1=CC=CC=C1)NC(CC[C@@H](C(O)=O)N)=O	gamma-glutamylphenylalanine	gamma-glutamylphenylalanine	7432-24-8	99868	HMDB0000594		111299	Pos Early
100000580	209	20675	123293	Carbohydrate	Glycolysis, Gluconeogenesis, and Pyruvate Metabolism	1220	NAMED	MPCAJMNYNOGXPB-SLPGGIOYSA-N	O[C@@H]1[C@@H](CO)OC[C@H](O)[C@H]1O	1,5-anhydroglucitol (1,5-AG)	1,5-anhydroglucitol (1,5-AG)	154-58-5		HMDB0002712	C07326	64960	Neg
100000630	209	19260	126848	Lipid	Lysophospholipid	2704	NAMED	JZWNYZVVZXZRRH-YFKVPUFHSA-N	CCCCCCCC\C=C/CCCCCCCC(OC[C@]([H])(COP(O)(OC[C@]([NH3+])(C([O-])=O)[H])=O)O)=O	1-oleoyl-GPS (18:1)	1-oleoyl-GPS (18:1)	326589-90-6	7826049	HMDB0061694		85036846	Neg
100000656	209	19324	128173	Lipid	Lysophospholipid	2722	NAMED	MXAFDFDAIFZFET-CLBYPKMISA-N	[H]C(C(O)(C(O)([C@](O)1[H])[H])[H])([C@@](OP(O)(OC[C@@]([H])(COC(CCCCCCCCCCCCCCCCC)=O)O)=O)([C@]1(O)[H])[H])O	1-stearoyl-GPI (18:0)	1-stearoyl-GPI (18:0)	796963-93-4	21403067	HMDB0240261		71581135,42607495	Neg
100000657	402	19130	164201	Lipid	Phosphatidylcholine (PC)	2279	NAMED	KILNVBDSWZSGLL-KXQOOQHDSA-N	CCCCCCCCCCCCCCCC(OC[C@]([H])(COP([O-])(OCC[N+](C)(C)C)=O)OC(CCCCCCCCCCCCCCC)=O)=O	1,2-dipalmitoyl-GPC (16:0/16:0)	1,2-dipalmitoyl-GPC (16:0/16:0)	63-89-8	398235	HMDB0000564	D03585	452110	Pos Late
100000665	209	44675	126139	Lipid	Long Chain Polyunsaturated Fatty Acid (n3 and n6)	1564	NAMED	MBMBGCFOFBJSGT-KUBAVDMBSA-N	CC\C=C/C\C=C/C\C=C/C/C=C\C/C=C\C/C=C\CCC(O)=O	docosahexaenoate (DHA; 22:6n3)	docosahexaenoate (DHA; 22:6n3)	6217-54-5	393183	HMDB0002183	C06429	445580	Neg
100000706	209	22132	124683	Amino Acid	Leucine, Isoleucine and Valine Metabolism	347	NAMED	LVRFTAZAXQPQHI-UHFFFAOYSA-N	OC(C(CC(C)C)O)=O	alpha-hydroxyisocaproate	alpha-hydroxyisocaproate	10303-64-7	75520	HMDB0000665,HMDB00746,HMDB0000624	C03264	83697,92779,439960	Neg
100000708	209	44656	126996	Amino Acid	Leucine, Isoleucine and Valine Metabolism	351	NAMED	GWYFCOCPABKNJV-UHFFFAOYSA-N	CC(C)CC(O)=O	isovalerate (i5:0)	isovalerate (C5)	503-74-2	10001	HMDB0000718	C08262	10430	Neg
100000715	400	48114	157704	Amino Acid	Guanidino and Acetamido Metabolism	562	NAMED	CHJJGSNFBQVOTG-UHFFFAOYSA-N	N=C(N)NC	1-methylguanidine	1-methylguanidine	22661-87-6	28576	HMDB0001522	C02294	10111	Pos Early
100000718	305	22118	147781	Nucleotide	Pyrimidine Metabolism, Uracil containing	4237	NAMED	QYTWIMMLQKHPGL-UHFFFAOYSA-N	O=C(N)NCCCC(O)=O	4-ureidobutyrate	4-ureidobutyrate	2609-10-1	1278628			1571307	Polar
100000765	400	22177	155805	Xenobiotics	Food Component/Plant	4748	NAMED	JOOXCMJARBKPKM-UHFFFAOYSA-N	CC(CCC(O)=O)=O	levulinate (4-oxovalerate)	levulinate (4-oxovalerate)	123-76-2	11091	HMDB0000720		11579	Pos Early
100000770	209	22120	152788	Nucleotide	Purine Metabolism, Adenine containing	4163	NAMED	HYVABZIGRDEKCD-UHFFFAOYSA-N	C/C(C)=C/CNC1=NC=NC2=C1NC=N2	N6-dimethylallyladenine	N6-dimethylallyladenine	2365-40-4	83222		C04083	92180	Neg
100000772	400	48118	157706	Lipid	Mevalonate Metabolism	3179	NAMED	JYVXNLLUYHCIIH-UHFFFAOYSA-N	OC(CCO1)(C)CC1=O	mevalonolactone	mevalonolactone	674-26-0	9999	HMDB0006024		10428	Pos Early
100000773	209	22001	126860	Lipid	Fatty Acid, Monohydroxy	1981	NAMED	NDPLAKGOSZHTPH-UHFFFAOYSA-N	OC(CC(O)=O)CCCCC	3-hydroxyoctanoate	3-hydroxyoctanoate	88930-08-9	24791	HMDB0001954	C20793	26613	Neg
100000774	209	22130	124681	Amino Acid	Phenylalanine Metabolism	151	NAMED	VOXXWSYKYCBWHO-UHFFFAOYSA-N	OC(C(O)=O)CC1=CC=CC=C1	phenyllactate (PLA)	phenyllactate (PLA)	828-01-3	3715	HMDB0000779,HMDB0000563	C05607	3848	Neg
100000787	305	22185	147184	Amino Acid	Alanine and Aspartate Metabolism	37	NAMED	OTCCIMWXFLJLIA-BYPYZUCNSA-N	OC([C@@H](NC(C)=O)CC(O)=O)=O	N-acetylaspartate (NAA)	N-acetylaspartate (NAA)	997-55-7,997-55-7	58576	HMDB0000812	C01042	65065	Polar
100000799	400	27536	155825	Xenobiotics	Food Component/Plant	5105	NAMED	PSFDQSOCUJVVGF-UHFFFAOYSA-N	CC1=NC=CC2=C1NC3=C2C=CC=C3	harmane	harmane	486-84-0	4444755	HMDB0035196	C09209	5281404	Pos Early
100000800	209	22114	126063	Amino Acid	Tryptophan Metabolism	304	NAMED	PLVPPLCLBIEYEA-AATRIKPKSA-N	O=C(O)/C=C/C1=CNC2=C1C=CC=C2	indoleacrylate	indoleacrylate	1204-06-4	4524636	HMDB0000734		5375048	Neg
100000805	209	22117	152474	Xenobiotics	Chemical	6218	NAMED	OVONXEQGWXGFJD-UHFFFAOYSA-N	SC1=NC(O)=NC=C1	4-thiouracil	4-thiouracil	591-28-6	2016146			2734394	Neg
100000806	209	22273	127567	Lipid	Fatty Acid, Branched	1627	NAMED	FGKJLKRYENPLQH-UHFFFAOYSA-N	CC(C)CCC(O)=O	isocaproate (i6:0)	isocaproate (i6:0)	646-07-1	12067	HMDB00689		12587	Neg
100000808	305	22176	165753	Amino Acid	Methionine, Cysteine, SAM and Taurine Metabolism	461	NAMED	NOKPBJYHPHHWAN-REOHCLBHSA-N	N[C@H](C(O)=O)CSS(O)(=O)=O	cysteine s-sulfate	cysteine s-sulfate	1637-71-4	102939	HMDB0000731	C05824	115015	Polar
100000827	209	21127	126053	Lipid	Monoacylglycerol	2852	NAMED	QHZLMUACJMDIAE-UHFFFAOYSA-N	O=C(CCCCCCCCCCCCCCC)OCC(O)CO	1-palmitoylglycerol (16:0)	1-palmitoylglycerol (16:0)	542-44-9	14201	HMDB0011564		14900	Neg
100000837	400	20691	155703	Xenobiotics	Chemical	6048	NAMED	ZBCBWPMODOFKDW-UHFFFAOYSA-N	OCCNCCO	diethanolamine	diethanolamine	111-42-2	13835604	HMDB0004437	C06772	8113	Pos Early
100000838	209	21300	144862	Xenobiotics	Food Component/Plant	5093	NAMED	QUQPHWDTPGMPEX-TXMCEDIYSA-N	O=C1C(C(O)=CC(O[C@H]2[C@H](O)[C@@H](O)[C@H](O)C(CO[C@H]3[C@H](O)[C@H](O)[C@@H](O)C(C)O3)O2)=C4)=C4OC(C5=CC(O)=C(OC)C=C5)C1	hesperidin (hesperetin 7-rutinoside)	hesperidin	520-26-3	10176	HMDB0003265	G00283,D01038	10621	Neg
100000840	209	20693	143841	Xenobiotics	Food Component/Plant	5207	NAMED	ROBFUDYVXSDBQM-UHFFFAOYSA-N	O=C(C(O)C(O)=O)O	tartronate (hydroxymalonate)	tartronate (hydroxymalonate)	80-69-3	44	HMDB0035227	C02287	45	Neg
100000841	209	20694	143843	Cofactors and Vitamins	Ascorbate and Aldarate Metabolism	4357	NAMED	MUBZPKHOEPUJKR-UHFFFAOYSA-N	O=C(O)C(O)=O	oxalate (ethanedioate)	oxalate (ethanedioate)	144-62-7	946	HMDB0002329	C00209	971	Neg
100000846	305	20699	146508	Xenobiotics	Food Component/Plant	4896	NAMED	UNXHWFMMPAWVPI-UHFFFAOYSA-N	OCC(O)C(CO)O	erythritol	erythritol	149-32-6	13835932	HMDB0002994	C00503	222285	Polar
100000849	305	20703	147534	Amino Acid	Leucine, Isoleucine and Valine Metabolism	414	NAMED	KLZYRCVPDWTZLH-UHFFFAOYSA-N	OC(C(C(C(O)=O)C)C)=O	2,3-dimethylsuccinate	2,3-dimethylsuccinate	13545-04-5	11355			11848	Polar
100000862	209	21133	126055	Xenobiotics	Benzoate Metabolism	4487	NAMED	FJKROLUGYXJWQN-UHFFFAOYSA-N	OC1=CC=C(C(O)=O)C=C1	4-hydroxybenzoate	4-hydroxybenzoate	99-96-7	132	HMDB0000500	C00156	135	Neg
100000863	305	21134	147544	Lipid	Fatty Acid, Dicarboxylate	1666	NAMED	WNLRTRBMVRJNCN-UHFFFAOYSA-N	OC(CCCCC(O)=O)=O	adipate (C6-DC)	adipate	124-04-9	191	HMDB0000448	C06104	196	Polar
100000882	209	21158	152464	Lipid	Fatty Acid, Monohydroxy	1987	NAMED	ATRNZOYKSNPPBF-UHFFFAOYSA-N	CCCCCCCCCCCC(O)CC(O)=O	3-hydroxymyristate	3-hydroxymyristate	3422-31-9	15252	HMDB0061656		16064	Neg
100000900	400	21025	155725	Xenobiotics	Chemical	6165	NAMED	NBZBKCUXIYYUSX-UHFFFAOYSA-N	O=C(O)CNCC(O)=O	iminodiacetate (IDA)	iminodiacetate (IDA)	142-73-4	8557	HMDB0011753	C19911	8897	Pos Early
100000905	400	21169	155754	Xenobiotics	Chemical	6082	NAMED	GRFNBEZIAWKNCO-UHFFFAOYSA-N	OC1=CC=CN=C1	3-hydroxypyridine	3-hydroxypyridine	109-00-2	7683			7971	Pos Early
100000920	209	44663	128313	Xenobiotics	Food Component/Plant	4979	NAMED	FTVWIRXFELQLPI-UHFFFAOYSA-N	O=C1C(C(O)=CC(O)=C2)=C2OC(C3=CC=C(O)C=C3)C1	naringenin	naringenin	67604-48-2	907	HMDB0002670	C00509	932	Neg
100000921	400	21037	155729	Amino Acid	Leucine, Isoleucine and Valine Metabolism	377	NAMED	LRQKBLKVPFOOQJ-YFKPBYRVSA-N	O=C(O)[C@@H](N)CCCC	norleucine	norleucine	327-57-1	19964	HMDB0001645	C01933	9475,21236	Pos Early
100000924	209	21184	126057	Lipid	Monoacylglycerol	2856	NAMED	RZRNAYUHWVFMIP-KTKRTIGZSA-N	O=C(OCC(O)CO)CCCCCCC/C=C\CCCCCCCC	1-oleoylglycerol (18:1)	1-oleoylglycerol (18:1)	111-03-5	4446588	HMDB0011567		5283468	Neg
100000935	209	21189	128181	Xenobiotics	Food Component/Plant	4734	NAMED	KZNIFHPLKGYRTM-UHFFFAOYSA-N	O=C1C(C(O)=CC(O)=C2)=C2OC(C3=CC=C(O)C=C3)=C1	apigenin	apigenin	520-36-5	4444100	HMDB0002124	C01477	5280443	Neg
100000943	209	21232	126858	Lipid	Monoacylglycerol	2872	NAMED	UPWGQKDVAURUGE-KTKRTIGZSA-N	O=C(OC(CO)CO)CCCCCCC/C=C\CCCCCCCC	2-oleoylglycerol (18:1)	2-oleoylglycerol (18:1)	3443-84-3	4478086	HMDB0011537		5319879	Neg
100000956	209	21239	128183	Lipid	Fatty Acid, Monohydroxy	2002	NAMED	KDMSVYIHKLZKET-UHFFFAOYSA-N	OCCCCCCCC(O)=O	8-hydroxyoctanoate	8-hydroxyoctanoate	764-89-6	63018	HMDB0061914		69820	Neg
100000963	305	22138	147550	Amino Acid	Urea cycle; Arginine and Proline Metabolism	494	NAMED	XIGSAGMEBXLVJJ-YFKPBYRVSA-N	N[C@H](C(O)=O)CCCCNC(N)=O	homocitrulline	homocitrulline	1190-49-4	58582	HMDB0000679	C02427	65072	Polar
100000983	209	27503	127569	Lipid	Fatty Acid, Monohydroxy	1988	NAMED	CBWALJHXHCJYTE-UHFFFAOYSA-N	OC(CC(O)=O)CCCCCCCCCCCCC	3-hydroxypalmitate	3-hydroxypalmitate	928-17-6	266538	HMDB0010734		15569776	Neg
100000987	209	32506	125864	Lipid	Monoacylglycerol	2873	NAMED	IEPGNWMPIFDNSD-HZJYTTRNSA-N	O=C(OC(CO)CO)CCCCCCC/C=C\C/C=C\CCCCC	2-linoleoylglycerol (18:2)	2-linoleoylglycerol (18:2)	3443-82-1	4517636	HMDB0011538		5365676	Neg
100000997	209	22053	123301	Lipid	Fatty Acid, Monohydroxy	1983	NAMED	FYSSBMZUBSBFJL-UHFFFAOYSA-N	OC(CC(O)=O)CCCCCCC	3-hydroxydecanoate	3-hydroxydecanoate	5561-87-5	24790	HMDB0002203		26612	Neg
100001007	305	27731	147186	Carbohydrate	Pentose Metabolism	1263	NAMED	QXKAIJAYHKCRRA-BXXZVTAOSA-N	OC([C@H](O)[C@H](O)[C@H](O)CO)=O	ribonate	ribonate	5336-08-3	4574162	HMDB0000867	C01685	5460677	Polar
100001018	209	33444	150999	Xenobiotics	Benzoate Metabolism	4552	NAMED	IWDCLRJOBJJRNH-UHFFFAOYSA-N	OC1=CC=C(C)C=C1	p-cresol	p-cresol	106-44-5	13839082	HMDB0001858	C01468	2879	Neg
100001022	305	27738	146524	Cofactors and Vitamins	Ascorbate and Aldarate Metabolism	4354	NAMED	JPIJQSOTBSSVTP-UHFFFAOYSA-N	O=C(O)C(O)([H])C([H])(O)CO	threonate	threonate	70753-61-6	133224	HMDB0062620,HMDB0000943	C01620	151152,5460407	Polar
100001026	305	27719	152158	Carbohydrate	Fructose, Mannose and Galactose Metabolism	1373	NAMED	RGHNJXZEOKUKBD-MGCNEYSASA-N	O[C@H]([C@H]([C@H]([C@@H](CO)O)O)O)C(O)=O	galactonate	galactonate	299-28-5	114198	HMDB0000565	C00880,C15930	12310779,128869	Polar
100001029	305	27728	146522	Xenobiotics	Chemical	6159	NAMED	DHCLVCXQIBBOPH-UHFFFAOYSA-N	OCC(OP(O)(O)=O)CO	glycerol 2-phosphate	glycerol 2-phosphate	819-83-0	2431	HMDB0002520	C02979	3611397,2526	Polar
100001034	209	27513	126866	Amino Acid	Tryptophan Metabolism	299	NAMED	SEOVTRFCIGRIMH-UHFFFAOYSA-N	OC(CC1=CNC2=C1C=CC=C2)=O	indoleacetate	indoleacetate	6505-45-9	780	HMDB0000197	C00954	802	Neg
100001039	209	27514	128193	Xenobiotics	Food Component/Plant	4931	NAMED	AIONOLUJZLIMTK-AWEZNQCLSA-N	O=C1C(C(O)=CC(O)=C2)=C2O[C@H]([C@]3=CC(O)=C(OC)C=C3)C1	hesperetin	hesperetin	41001-90-5	65234	HMDB0005782	C01709	72281	Neg
100001040	209	27447	126071	Lipid	Monoacylglycerol	2857	NAMED	WECGLUPZRHILCT-HZJYTTRNSA-N	CCCCC/C=C\C/C=C\CCCCCCCC(OCC(O)CO)=O	1-linoleoylglycerol (18:2)	1-linoleoylglycerol (18:2)	2277-28-3	4446589	HMDB0011568		5283469	Neg
100001048	209	33419	125868	Lipid	Monoacylglycerol	2869	NAMED	BBNYCLAREVXOSG-UHFFFAOYSA-N	OCC(CO)OC(CCCCCCCCCCCCCCC)=O	2-palmitoylglycerol (16:0)	2-palmitoylglycerol (16:0)	23470-00-0	110006	HMDB0011533		123409	Neg
100001051	400	30460	155848	Amino Acid	Histidine Metabolism	71	NAMED	BRMWTNUJHUMWMS-LURJTMIESA-N	N[C@H](C(O)=O)CC1=CN(C)C=N1	1-methylhistidine	1-methylhistidine	332-80-9	83153	HMDB0000001	C01152	92105	Pos Early
100001058	400	32461	211484	Cofactors and Vitamins	Nicotinate and Nicotinamide Metabolism	4304	NAMED	JOUIQRNQJGXQDC-ZYUZMQFOSA-N	O=P(O)(O)OC[C@H]1O[C@H]([C@H](O)[C@@H]1O)[N@+]2=CC(C([O-])=O)=CC=C2	nicotinic acid mononucleotide (NaMN)	nicotinic acid mononucleotide (NaMN)	321-02-8	108821	HMDB0001132	C01185	5288991	Pos Early
100001062	209	43835	125880	Lipid	Secondary Bile Acid Metabolism	3533	NAMED	OEKUSRBIIZNLHZ-YXRVOZSUSA-N	C[C@H](CCC(O)=O)[C@]1([H])CC[C@@]2([H])[C@]3([H])[C@H](O)C[C@]4([H])CC(CC[C@]4(C)[C@@]3([H])C[C@H](O)[C@]12C)=O	3-dehydrocholate	3-dehydrocholate	2304-89-4	140376	HMDB00502		159655	Neg
100001063	209	31904	125786	Lipid	Secondary Bile Acid Metabolism	3538	NAMED	RHCPKKNRWFXMAT-RRWYKFPJSA-N	[H][C@]1([C@]2(C)[C@](CC1)([H])[C@]3([H])C(C[C@]4([H])C[C@H](O)CC[C@]4(C)[C@@]3([H])C[C@@H]2O)=O)[C@H](C)CCC(O)=O	7-ketodeoxycholate	7-ketodeoxycholate	911-40-0	163659	HMDB0000391		188292	Neg
100001064	209	31912	151471	Lipid	Secondary Bile Acid Metabolism	3500	NAMED	XBSQTYHEGZTYJE-PGVYWSLXSA-N	O[C@@H](C[C@]1(CC[C@]([C@@]([H])2CC3)([H])[C@](CC[C@@]2(C)[C@]3([H])[C@@H](CCC(NCC(O)=O)=O)C)4[H])[H])CC[C@@]14C	glycolithocholate	glycolithocholate	474-74-8	103116	HMDB0000698	C15557	115245	Neg
100001065	209	31889	125784	Lipid	Secondary Bile Acid Metabolism	3502	NAMED	QBYUNVOYXHFVKC-OQHFDXPESA-N	C[C@]1(CC2)[C@](CC[C@@H]1[C@H](C)CCC(NCCS(O)(=O)=O)=O)([H])[C@@](CC3)([H])[C@]2([H])[C@](CC4)(C)[C@]3([H])C[C@@H]4O	taurolithocholate	taurolithocholate	516-90-5	10150	HMDB0000722	C02592	439763	Neg
100001066	209	31885	126874	Lipid	Primary Bile Acid Metabolism	3464	NAMED	DKPMWHFRUGMUKF-CWNVCPLQSA-N	CC(C1CCC2C3[C@H]([C@H]([C@@]4(C[C@@H](CC[C@@]4(C3CC[C@]12C)C)O)[H])O)O)CCC(O)=O	beta-muricholate	beta-muricholate	2393-59-1	2340919	HMDB0000415	C17726	5283853	Neg
100001067	209	31891	151467	Lipid	Secondary Bile Acid Metabolism	3521	NAMED	KIQFUORWRVZTHT-MRBXEDHFSA-N	C[C@H](CCC(O)=O)[C@]1([H])CC[C@@]2([H])[C@]3([H])CC[C@]4([H])CC(CC[C@]4(C)[C@@]3([H])CC[C@]12C)=O	dehydrolithocholate	dehydrolithocholate	1553-56-6	140347	HMDB00502		5283906	Neg
100001068	209	46336	144864	Lipid	Secondary Bile Acid Metabolism	3524	NAMED	JWZBXKZZDYMDCJ-IJPFKRJSSA-N	C[C@H](CCC(O)=O)[C@@]1([H])CC[C@@]2([H])[C@]3([H])CC([C@]4([H])C[C@H](O)CC[C@]4(C)[C@@]3([H])CC[C@]12C)=O	6-oxolithocholate	6-oxolithocholate	2393-61-5	144621			164960	Neg
100001069	209	43830	125878	Lipid	Secondary Bile Acid Metabolism	3525	NAMED	DXOCDBGWDZAYRQ-MAODZAEWSA-N	CC1(CC2)C(CCC1C(C)CCC(O)=O)C(C(C3)=O)C2C(CC4)(C)[C@]3([H])C[C@@H]4O	7-ketolithocholate	7-ketolithocholate	4651-67-6	392247	HMDB0000467		444262	Neg
100001070	209	31906	151469	Lipid	Secondary Bile Acid Metabolism	3522	NAMED	MAFJMPFLJJCSTB-GPXHYDOQSA-N	[H][C@@]([C@H](C)CCC(O)=O)([C@]12C)CC[C@]1([H])[C@]3([H])C(C[C@]4([H])C[C@H](O)CC[C@]4(C)[C@@]3([H])CC2=O)=O	7,12-diketolithocholate	7,12-diketolithocholate	517-33-9	2338317			3080560	Neg
100001081	400	31675	155868	Amino Acid	Glutamate Metabolism	60	NAMED	HNJBEVLQSNELDL-UHFFFAOYSA-N	O=C1CCCN1	2-pyrrolidinone	2-pyrrolidinone	616-45-5	11530	HMDB0002039		12025	Pos Early
100001083	209	32405	125818	Amino Acid	Tryptophan Metabolism	305	NAMED	GOLXRNDWAUTYKT-UHFFFAOYSA-N	OC(CCC1=CNC2=C1C=CC=C2)=O	indolepropionate	indolepropionate	830-96-6	3613	HMDB0002302		3744	Neg
100001092	400	32401	155930	Cofactors and Vitamins	Nicotinate and Nicotinamide Metabolism	4323	NAMED	WWNNZCOKKKDOPX-UHFFFAOYSA-N	C[N+]1=CC(C([O-])=O)=CC=C1	trigonelline (N'-methylnicotinate)	trigonelline (N'-methylnicotinate)	535-83-1	5369	HMDB0000875	C01004	5570	Pos Early
100001102	209	32388	125800	Lipid	Fatty Acid, Dicarboxylate	1687	NAMED	TVIDDXQYHWJXFK-UHFFFAOYSA-N	OC(CCCCCCCCCCC(O)=O)=O	dodecanedioate (C12-DC)	dodecanedioate (C12)	693-23-2	12213	HMDB0000623	C02678	12736	Neg
100001104	209	32390	125802	Amino Acid	Tyrosine Metabolism	163	NAMED	CAHKINHBCWCHCF-JTQLQIEISA-N	OC1=CC=C(C[C@@H](C(O)=O)NC(C)=O)C=C1	N-acetyltyrosine	N-acetyltyrosine	537-55-3	61606	HMDB0000866		68310	Neg
100001112	209	32457	151499	Lipid	Fatty Acid, Monohydroxy	1986	NAMED	MUCMKTPAZLSKTL-UHFFFAOYSA-N	OC(CC(CCCCCCCCC)O)=O	3-hydroxylaurate	3-hydroxylaurate	53941-38-1	85026	HMDB0000387		94216	Neg
100001121	209	31555	124697	Cofactors and Vitamins	Vitamin B6 Metabolism	4452	NAMED	HXACOUQIXZGNBF-UHFFFAOYSA-N	OC1=C(C(O)=O)C(CO)=CN=C1C	pyridoxate	pyridoxate	82-82-6	6467	HMDB0000017	C00847	6723	Neg
100001125	400	31530	155855	Peptide	Dipeptide	986	NAMED	IQHUITKNHOKGFC-CSUXEGHOSA-N	N[C@@H](C(C)O)C(N[C@@H](CC1=CC=CC=C1)C(O)=O)=O	threonylphenylalanine	threonylphenylalanine	16875-27-7	3313819	HMDB0029068		7010580	Pos Early
100001129	305	31539	146936	Amino Acid	Glycine, Serine and Threonine Metabolism	23	NAMED	FCXZBWSIAGGPCB-YFKPBYRVSA-N	N[C@H](C(O)=O)CCOC(C)=O	O-acetylhomoserine	O-acetylhomoserine	7540-67-2	388506	HMDB0029423	C01077	439389	Polar
100001142	209	34054	164721	Nucleotide	Purine Metabolism, Guanine containing	4196	NAMED	FPGSEBKFEJEOSA-UMMCILCDSA-N	O=C(N1)C2=C(N=C1N)N(C(O)=N2)[C@@H]([C@H](O)[C@@H]3O)O[C@@H]3CO	8-hydroxy guanosine	8-hydroxy guanosine	3868-31-3	21403091	HMDB02044		135407175	Neg
100001145	209	31943	125798	Lipid	Fatty Acid, Monohydroxy	1985	NAMED	OQYZCCKCJQWHIE-UHFFFAOYSA-N	OC(CC(O)CCCCCCC(O)=O)=O	3-hydroxysebacate	3-hydroxysebacate	73141-46-5	2285525	HMDB0000350		3017884	Neg
100001148	209	31938	125792	Lipid	Fatty Acid, Monohydroxy	1996	NAMED	YDCRNMJQROAWFT-UHFFFAOYSA-N	CC(O)CCCC(O)=O	5-hydroxyhexanoate	5-hydroxyhexanoate	44843-89-2	149280	HMDB0000409,HMDB0000525		170748	Neg
100001150	305	31932	147789	Lipid	Fatty Acid Metabolism (also BCAA Metabolism)	1773	NAMED	WOMAZEJKVZLLFE-UHFFFAOYSA-N	O=C(CC)NCC(O)=O	propionylglycine	propionylglycine (C3)	21709-90-0	89122	HMDB0000783		98681	Polar
100001151	209	31850	125782	Lipid	Fatty Acid Metabolism (also BCAA Metabolism)	1770	NAMED	WPSSBBPLVMTKRN-UHFFFAOYSA-N	O=C(CNC(CCC)=O)O	butyrylglycine	butyrylglycine (C4)	20208-73-5	79766	HMDB0000808		88412	Neg
100001153	305	31934	145806	Lipid	Fatty Acid, Dicarboxylate	1668	NAMED	OTTXIFWBPRRYOG-UHFFFAOYSA-N	O=C(O)C(O)CCCC(O)=O	2-hydroxyadipate	2-hydroxyadipate	18294-85-4	167943	HMDB0000321	C02360	193530	Polar
100001155	209	31928	125790	Amino Acid	Leucine, Isoleucine and Valine Metabolism	399	NAMED	HOACIBQKYRHBOW-UHFFFAOYSA-N	O=C(O)CNC(C(C)CC)=O	2-methylbutyrylglycine	2-methylbutyrylglycine (C5)	52320-67-9	168243	HMDB0000339		193872	Neg
100001167	400	35127	156146	Amino Acid	Urea cycle; Arginine and Proline Metabolism	515	NAMED	ONPXCLZMBSJLSP-ALKRTJFJSA-N	OC([C@H]1N(C([C@H]2NCCC2)=O)CC(O)C1)=O	pro-hydroxy-pro	prolylhydroxyproline	18684-24-7	9847785	HMDB0006695		11902893	Pos Early
100001170	305	32397	146534	Amino Acid	Leucine, Isoleucine and Valine Metabolism	405	NAMED	ZMZQVAUJTDKQGE-UHFFFAOYSA-N	O=C(O)C(CC)CO	3-hydroxy-2-ethylpropionate	3-hydroxy-2-ethylpropionate	4374-62-3	164207	HMDB0000396		188979	Polar
100001175	400	45434	164212	Xenobiotics	Chemical	6080	NAMED	YPFDHNVEDLHUCE-UHFFFAOYSA-N	OCCCO	1,3-propanediol	1,3-propanediol	504-63-2	13839553		C02457	10442	Pos Early
100001181	209	32504	125862	Lipid	Long Chain Polyunsaturated Fatty Acid (n3 and n6)	1563	NAMED	YUFFSWGQGVEMMI-JLNKQSITSA-N	O=C(O)CCCCC/C=C\C/C=C\C/C=C\C/C=C\C/C=C\CC	docosapentaenoate (n3 DPA; 22:5n3)	docosapentaenoate (DPA; 22:5n3)	2234-74-4		HMDB0006528,HMDB0001976	C16513	6441454	Neg
100001182	209	32415	125824	Lipid	Long Chain Polyunsaturated Fatty Acid (n3 and n6)	1578	NAMED	HVGRZDASOHMCSK-AVQMFFATSA-N	CCCCC/C=C/C/C=C/CCCCCCCCCCCC(O)=O	docosadienoate (22:2n6)	docosadienoate (22:2n6)	7370-49-2	4445934	HMDB0061714	C16533	5282807	Neg
100001197	209	32497	125854	Lipid	Medium Chain Fatty Acid	1501	NAMED	FRPZMMHWLSIFAZ-UHFFFAOYSA-N	O=C(CCCCCCCCC=C)O[H]	10-undecenoate (11:1n1)	10-undecenoate (11:1n1)	1333-28-4	10771160	HMDB0033724	C13910	14891	Neg
100001204	400	43831	157053	Amino Acid	Histidine Metabolism	90	NAMED	FHQDWPCFSJMNCT-UHFFFAOYSA-N	CN1C=C(CCN)N=C1	1-methylhistamine	1-methylhistamine	501-75-7	3488	HMDB0000898	C05127	3614	Pos Early
100001207	400	32349	155910	Amino Acid	Histidine Metabolism	97	NAMED	PRJKNHOMHKJCEJ-UHFFFAOYSA-N	O=C(O)CC1=CNC=N1	4-imidazoleacetate	4-imidazoleacetate	645-65-8	86856	HMDB0002024	C02835	96215	Pos Early
100001208	400	32350	155911	Amino Acid	Histidine Metabolism	91	NAMED	ZHCKPJGJQOPTLB-UHFFFAOYSA-N	O=C(O)CC1=CN(C)C=N1	1-methyl-4-imidazoleacetate	1-methyl-4-imidazoleacetate	2625-49-2	68319	HMDB0002820	C05828	75810	Pos Early
100001211	209	32398	125812	Lipid	Fatty Acid, Dicarboxylate	1682	NAMED	CXMXRPHRNRROMY-UHFFFAOYSA-N	OC(CCCCCCCCC(O)=O)=O	sebacate (C10-DC)	sebacate (C10-DC)	111-20-6	5004	HMDB0000792	C08277	5192	Neg
100001219	209	32453	125842	Xenobiotics	Food Component/Plant	4872	NAMED	ZQSIJRDFPHDXIC-UHFFFAOYSA-N	OC1=CC2=C(C(C(C3=CC=C(O)C=C3)=CO2)=O)C=C1	daidzein	daidzein	486-66-8	4445025	HMDB0003312	C10208	5281708	Neg
100001223	209	32442	125830	Lipid	Fatty Acid, Monohydroxy	2001	NAMED	OFCMTSZRXXFMBQ-UHFFFAOYSA-N	CC(O)CCCCCC(O)=O	7-hydroxyoctanoate	7-hydroxyoctanoate	17173-14-7	146647	HMDB0000486		167627	Neg
100001229	209	33969	126890	Lipid	Long Chain Polyunsaturated Fatty Acid (n3 and n6)	1558	NAMED	JIWBIWFOSCKQMA-LTKCOYKYSA-N	CC\C=C/C\C=C/C\C=C/C\C=C/CCCCC(O)=O	stearidonate (18:4n3)	stearidonate (18:4n3)	111174-40-4	4471933	HMDB0006547	C16300	5312508	Neg
100001232	209	33968	126127	Lipid	Medium Chain Fatty Acid	1505	NAMED	IJBFSOLHRKELLR-FPLPWBNLSA-N	CCCCCC\C=C/CCCC(O)=O	5-dodecenoate (12:1n7)	5-dodecenoate (12:1n7)	2430-94-6	4471803	HMDB0000529		5312378	Neg
100001253	305	33943	146952	Amino Acid	Glutamate Metabolism	48	NAMED	KSMRODHGGIIXDV-YFKPBYRVSA-N	OC([C@H](CCC(N)=O)NC(C)=O)=O	N-acetylglutamine	N-acetylglutamine	2490-97-3	158492	HMDB0006029	C02716	182230	Polar
100001254	209	33959	126119	Amino Acid	Tryptophan Metabolism	255	NAMED	DZTHIGRZJZPRDV-LBPRGKRZSA-N	O=C(O)[C@@H](NC(C)=O)CC1=CNC2=C1C=CC=C2	N-acetyltryptophan	N-acetyltryptophan	1218-34-4	610602	HMDB0013713	C03137	439917,700653	Neg
100001256	209	33950	126109	Amino Acid	Phenylalanine Metabolism	141	NAMED	CBQJSKKFNMDLON-JTQLQIEISA-N	O=C(O)[C@@H](NC(C)=O)CC1=CC=CC=C1	N-acetylphenylalanine	N-acetylphenylalanine	2018-61-3	67404	HMDB0000512	C03519	74839	Neg
100001257	400	33942	156040	Amino Acid	Alanine and Aspartate Metabolism	42	NAMED	HXFOXFJUNFFYMO-BYPYZUCNSA-N	OC([C@@H](NC(C)=O)CC(N)=O)=O	N-acetylasparagine	N-acetylasparagine	4033-40-3	90090	HMDB0006028		99715	Pos Early
100001258	400	34398	156101	Peptide	Dipeptide	819	NAMED	DKEXFJVMVGETOO-LURJTMIESA-N	OC([C@@H](NC(CN)=O)CC(C)C)=O	glycylleucine	glycylleucine	869-19-2	83812	HMDB0000759	C02155	92843	Pos Early
100001263	209	33955	126115	Lipid	Lysophospholipid	2601	NAMED	ASWBNKHCZGQVJV-UHFFFAOYSA-N	O=P(OCC[N+](C)(C)C)([O-])OCC(O)COC(CCCCCCCCCCCCCCC)=O	1-palmitoyl-GPC (16:0)	1-palmitoyl-GPC (16:0)	17364-16-8	78064	HMDB0010382	C04102	86554	Neg
100001266	400	33953	156051	Amino Acid	Urea cycle; Arginine and Proline Metabolism	499	NAMED	SNEIUMQYRCDYCH-LURJTMIESA-N	O=C(O)[C@@H](NC(C)=O)CCCNC(N)=N	N-acetylarginine	N-acetylarginine	155-84-0	60752	HMDB0004620	C02562	67427	Pos Early
100001271	402	33961	158603	Lipid	Lysophospholipid	2612	NAMED	IHNKQIMGVNPMTC-RUZDIDTESA-N	O[C@H](COC(CCCCCCCCCCCCCCCCC)=O)COP(OCC[N+](C)(C)C)([O-])=O	1-stearoyl-GPC (18:0)	1-stearoyl-GPC (18:0)	19420-57-6	435389	HMDB0010384		497300	Pos Late
100001272	209	48258	154238	Lipid	Lysophospholipid	2614	NAMED	YAMUFBLWGFFICM-PTGWMXDISA-N	O[C@H](COC(CCCCCCC/C=C\CCCCCCCC)=O)COP(OCC[N+](C)(C)C)([O-])=O	1-oleoyl-GPC (18:1)	1-oleoyl-GPC (18:1)	19420-56-5	17240641	HMDB0002815	C03916	16081932	Neg
100001274	305	33939	147566	Amino Acid	Glycine, Serine and Threonine Metabolism	18	NAMED	PEDXUVCGOLSNLQ-UHFFFAOYSA-N	CC(O)C(C(O)=O)NC(C)=O	N-acetylthreonine	N-acetylthreonine	17093-74-2	3841173	HMDB0062557		152204	Polar
100001275	209	33945	126103	Peptide	Acetylated Peptides	1190	NAMED	UTYVDVLMYQPLQB-UHFFFAOYSA-N	OC(CNC(CC1=CC=CC=C1)=O)=O	phenylacetylglycine	phenylacetylglycine	500-98-1	61452	HMDB0000821	C05598	68144	Neg
100001276	209	33967	126125	Amino Acid	Leucine, Isoleucine and Valine Metabolism	387	NAMED	JDTWZSUNGHMMJM-MSZQBOFLSA-N	CC(N[C@H](C(O)=O)C(C)CC)=O	N-acetylisoleucine	N-acetylisoleucine	3077-46-1	2081100	HMDB0061684		306109	Neg
100001277	209	33972	126131	Lipid	Long Chain Monounsaturated Fatty Acid	1541	NAMED	BBOWBNGUEWHNQZ-KTKRTIGZSA-N	O=C(O)CCCCCCCC/C=C\CCCCCCCC	10-nonadecenoate (19:1n9)	10-nonadecenoate (19:1n9)	73033-09-7	4471938	HMDB0013622		5312513	Neg
100001279	209	34093	126896	Lipid	Secondary Bile Acid Metabolism	3526	NAMED	DKPMWHFRUGMUKF-OAEKOJLISA-N	C[C@]12CC[C@@H](O)C[C@@]1([H])[C@@H](O)[C@@H](O)C3C2CC[C@@]4(C)C3CCC4C(CCC(O)=O)C	hyocholate	hyocholate	547-75-1	21403098	HMDB0000760	C17649	92805	Neg
100001293	400	33946	156044	Amino Acid	Histidine Metabolism	73	NAMED	KBOJOGQFRVVWBH-ZETCQYMHSA-N	OC([C@@H](NC(C)=O)CC1=CNC=N1)=O	N-acetylhistidine	N-acetylhistidine	39145-52-3	68142	HMDB0032055	C02997	75619	Pos Early
100001294	400	33949	156047	Peptide	Gamma-glutamyl Amino Acid	636	NAMED	ACIJGUBIMXQCMF-BYPYZUCNSA-N	O=C(O)[C@@H](N)CCC(NCC(O)=O)=O	gamma-glutamylglycine	gamma-glutamylglycine	1948-29-4	145071	HMDB0011667		100099	Pos Early
100001296	400	34384	156088	Xenobiotics	Food Component/Plant	5064	NAMED	CMUNUTVVOOHQPW-LURJTMIESA-N	C[N+]1(C)[C@H]([C@@]([O-])=O)CCC1	stachydrine	stachydrine	4136-37-2	103115	HMDB0004827	C10172	115244	Pos Early
100001300	305	46537	146562	Amino Acid	Leucine, Isoleucine and Valine Metabolism	424	NAMED	NGEWQZIDQIYUNV-UHFFFAOYSA-N	OC(C(O)=O)C(C)C	alpha-hydroxyisovalerate	alpha-hydroxyisovalerate	600-37-3	90190	HMDB0000407		99823	Polar
100001310	400	33013	155997	Cofactors and Vitamins	Nicotinate and Nicotinamide Metabolism	4308	NAMED	BUCXGWMZJBKEMD-UHFFFAOYSA-N	NC(C1=C[N+](C2C(C(C(C[O-])O2)O)O)=CC=C1)=O	nicotinamide riboside	nicotinamide riboside	1341-23-7		HMDB0000855	C03150	439924	Pos Early
100001313	400	44872	157084	Peptide	Gamma-glutamyl Amino Acid	642	NAMED	RQNSKRXMANOPQY-BQBZGAKWSA-N	O=C(O)[C@H](CCSC)NC(CC[C@@H](C(O)=O)N)=O	gamma-glutamylmethionine	gamma-glutamylmethionine	17663-87-5	5373147	HMDB0029155		7009567	Pos Early
100001314	400	33364	156009	Peptide	Gamma-glutamyl Amino Acid	644	NAMED	GWNXFCYUJXASDX-JUZNGCLZSA-N	CC(O)[C@@H](C(O)=O)NC(CC[C@@H](C(O)=O)N)=O	gamma-glutamylthreonine	gamma-glutamylthreonine	5652-48-2	21403107	HMDB0029159		76078708	Pos Early
100001315	209	36103	143727	Xenobiotics	Benzoate Metabolism	4553	NAMED	WGNAKZGUSRVWRH-UHFFFAOYSA-N	O=S(OC1=CC=C(C)C=C1)(O)=O	p-cresol sulfate	p-cresol sulfate	3233-57-7	3806480	HMDB0011635		4615423	Neg
100001316	400	33471	156023	Cofactors and Vitamins	Nicotinate and Nicotinamide Metabolism	4303	NAMED	PUEDDPCUCPRQNY-ZYUZMQFOSA-N	O[C@H]([C@@H]1O)[C@@H](O[C@@H]1CO)[N@+]2=CC(C([O-])=O)=CC=C2	nicotinate ribonucleoside	nicotinate ribonucleoside	2625-49-2	141635	HMDB0006809	C05841	161233	Pos Early
100001320	305	42420	148204	Carbohydrate	Aminosugar Metabolism	1432	NAMED	JPIJQSOTBSSVTP-PWNYCUMCSA-N	OC[C@@H](O)[C@@H](O)C(O)=O	erythronate*	erythronate*	88759-55-1	2061231	HMDB0000613		2781043	Polar
100001334	400	34387	156090	Amino Acid	Urea cycle; Arginine and Proline Metabolism	505	NAMED	GNMSLDIYJOSUSW-UHFFFAOYSA-N	O=C(O)C(CCC1)N1C(C)=O	N-acetylproline	N-acetylproline	1074-79-9	285677	HMDB0094701		322640	Pos Early
100001335	209	33587	143715	Lipid	Long Chain Monounsaturated Fatty Acid	1544	NAMED	BITHHVVYSMSWAG-KTKRTIGZSA-N	O=C(O)CCCCCCCCC/C=C\CCCCCCCC	eicosenoate (20:1)	eicosenoate (20:1n9 or 1n11)		4445895	HMDB0002231,HMDB0062436	C16526	5282768,5282769,94159	Neg
100001337	209	34035	143703	Lipid	Long Chain Polyunsaturated Fatty Acid (n3 and n6)	1570	NAMED	DTOSIQBPPRVQHS-PDBXOOCHSA-N	O=C(O)CCCCCCC/C=C\C/C=C\C/C=C\CC	linolenate [alpha or gamma; (18:3n3 or 6)]	linolenate (18:3n3 or 3n6)		4444437	HMDB0003073,HMDB0001388	C06426,C06427	5280933,5280934	Neg
100001400	400	34395	156098	Xenobiotics	Xanthine Metabolism	4595	NAMED	QFDRTQONISXGJA-UHFFFAOYSA-N	CN1C(NC(N2)=C(C1=O)NC2=O)=O	1-methylurate	1-methylurate	708-79-2	62926	HMDB0003099	C16359	69726	Pos Early
100001401	400	34378	161488	Amino Acid	Urea cycle; Arginine and Proline Metabolism	486	NAMED	XGEGHDBEHXKFPX-UHFFFAOYSA-N	NC(NC)=O	methylurea	methylurea	598-50-5	11227		C16363	11719	Pos Early
100001405	209	34389	126906	Xenobiotics	Xanthine Metabolism	4601	NAMED	MVOYJPOZRLFTCP-UHFFFAOYSA-N	O=C(N1C)NC2=C(NC=N2)C1=O	1-methylxanthine	1-methylxanthine	6136-37-4	72464	HMDB0010738	C16358	80220	Neg
100001411	400	35101	156136	Xenobiotics	Food Component/Plant	4829	NAMED	KMXXSJLYVJEBHI-UHFFFAOYSA-N	OC(CCNC(N)=N)=O	beta-guanidinopropanoate	beta-guanidinopropanoate	353-09-3	61020	HMDB0013222	C03065	67701	Pos Early
100001415	209	35157	126974	Nucleotide	Purine Metabolism, Adenine containing	4165	NAMED	UNUYMBPXEFMLNW-HZPYULPISA-N	OC(C)C(C(O)=O)NC(NC1=NC=NC2=C1N=CN2[C@@H]3O[C@H](CO)[C@@H](O)[C@H]3O)=O	N6-carbamoylthreonyladenosine	N6-carbamoylthreonyladenosine	24719-82-2	141829	HMDB0041623		161466	Neg
100001429	209	34391	152504	Lipid	Monoacylglycerol	2854	NAMED	SVUQHVRAGMNPLW-UHFFFAOYSA-N	OCC(O)COC(CCCCCCCCCCCCCCCC)=O	1-margaroylglycerol (17:0)	1-margaroylglycerol (17:0)	68002-72-2	96316			107036	Neg
100001431	209	47898	151551	Lipid	Monoacylglycerol	2851	NAMED	QSKPZDMBULYMDQ-UHFFFAOYSA-N	O=C(CCCCCCCCCCCCCC)OCC(O)CO	1-pentadecanoylglycerol (15:0)	1-pentadecanoylglycerol (15:0)	104140-07-0	165667			190750	Neg
100001436	402	34381	158631	Lipid	Sphingolipid Synthesis	3000	NAMED	KBUNOSOGGAARKZ-UHFFFAOYSA-N	OCC(N)C(CCCCCCCCCCCCCCC)=O	3-ketosphinganine	3-ketosphinganine	18944-28-0	611	HMDB01480	C02934	631	Pos Late
100001445	209	34428	144736	Lipid	Lysophospholipid	2583	NAMED	YNDYKPRNFWPPFU-GOSISDBHSA-N	OP(OC[C@H](O)COC(CCCCCCCCCCCCCCC)=O)(O)=O	1-palmitoyl-GPA (16:0)	1-palmitoyl-GPA (16:0)	17618-08-5	4925335	HMDB00327	C04036	6419701	Neg
100001446	209	35136	128207	Nucleotide	Pyrimidine Metabolism, Uracil containing	4225	NAMED	DWRXFEITVBNRMK-JXOAFFINSA-N	O[C@@H]1[C@H](O)[C@@H](CO)O[C@H]1N(C=C2C)C(NC2=O)=O	5-methyluridine (ribothymidine)	5-methyluridine (ribothymidine)	1463-10-1	393058	HMDB0000884		445408	Neg
100001449	209	35142	126972	Nucleotide	Purine Metabolism, Adenine containing	4141	NAMED	LNQVTSROQXJCDD-KQYNXXCUSA-N	NC1=NC=NC2=C1N=CN2[C@@]([C@@]([C@@]3(OP(O)(O)=O)[H])(O)[H])(O[C@](CO)3[H])[H]	adenosine 3'-monophosphate (3'-AMP)	3'-AMP	84-21-9	10463793	HMDB0003540	C01267	41211	Neg
100001451	209	36768	128295	Lipid	Fatty Acid Metabolism (Acyl Glycine)	1804	NAMED	NYZBWOSRZJKQAI-UHFFFAOYSA-N	OC(CNC(CCCC)=O)=O	valerylglycine	valerylglycine (C5)	24003-66-5	3924818	HMDB0000927		4737557	Neg
100001452	209	35107	126956	Amino Acid	Leucine, Isoleucine and Valine Metabolism	353	NAMED	ZRQXMKMBBMNNQC-UHFFFAOYSA-N	O=C(O)CNC(CC(C)C)=O	isovalerylglycine	isovalerylglycine	16284-60-9	475516	HMDB00678		546304	Neg
100001454	209	62915	220767	Lipid	Fatty Acid, Dicarboxylate	1688	NAMED	FYVQCLGZFXHEGL-UHFFFAOYSA-N	O=C(O)CC(O)CCCCCCCCC(O)=O	3-hydroxydodecanedioate*	3-hydroxydodecanedioate*	34574-69-1	13628081	HMDB0000413		16663321	Neg
100001456	400	35114	156140	Nucleotide	Purine Metabolism, Guanine containing	4187	NAMED	FZWGECJQACGGTI-UHFFFAOYSA-N	O=C1C(N2C)=C(N=C2)N=C(N)N1	7-methylguanine	7-methylguanine	578-76-7	10883	HMDB0000897	C02242	135398679	Pos Early
100001461	209	42398	126988	Lipid	Lysophospholipid	2670	NAMED	BBYWOYAFBUOUFP-JOCHJYFZSA-N	O=P(OCC[NH3+])([O-])OC[C@H](O)COC(CCCCCCCCCCCCCCCCC)=O	1-stearoyl-GPE (18:0)	1-stearoyl-GPE (18:0)	69747-55-3	7826018	HMDB0011130		9547068	Neg
100001462	209	34437	126952	Lipid	Lysophospholipid	2712	NAMED	HFJVKBVEKQHVTO-OZAIVSQSSA-N	O=P(OCC(O)CO)(O)OC[C@H](O)COC(CCCCCCCCCCCCCCCCC)=O	1-stearoyl-GPG (18:0)	1-stearoyl-GPG (18:0)		21403138				Neg
100001468	209	40469	143005	Cofactors and Vitamins	Nicotinate and Nicotinamide Metabolism	4325	NAMED	JLQSXXWTCJPCBC-UHFFFAOYSA-N	O=C(C1=C([H])N(C(C([H])=C1[H])=O)C([H])([H])[H])N([H])[H]	N1-Methyl-2-pyridone-5-carboxamide	N1-Methyl-2-pyridone-5-carboxamide	701-44-0	62899	HMDB0004193	C05842	69698	Neg
100001507	400	34585	156126	Lipid	Fatty Acid, Monohydroxy	1958	NAMED	SJZRECIVHVDYJC-UHFFFAOYSA-N	OC(CCCO)=O	4-hydroxybutyrate (GHB)	4-hydroxybutyrate (GHB)	502-85-2	9984	HMDB0000710	C00989	10413	Pos Early
100001527	209	35436	128227	Lipid	Fatty Acid Metabolism (Acyl Glycine)	1806	NAMED	UPCKIPHSXMXJOX-UHFFFAOYSA-N	O=C(O)CNC(CCCCC)=O	hexanoylglycine	hexanoylglycine (C6)	24003-67-6	89859	HMDB0000701		99463	Neg
100001531	400	57549	211524	Nucleotide	Pyrimidine Metabolism, Uracil containing	4238	NAMED	PHENTZNALBMCQD-UHFFFAOYSA-N	CC(CNC(N)=O)C(O)=O	3-ureidoisobutyrate	3-ureidoisobutyrate	2905-86-4	141172	HMDB0002031	C05100	160663	Pos Early
100001540	400	46225	157124	Partially Characterized Molecules	Partially Characterized Molecules	6453	NAMED	NPWMTBZSRRLQNJ-UHFFFAOYSA-N	O=C(CCC1N)NC1=O	glutamine_degradant*	glutamine_degradant*	2353-44-8					Pos Early
100001550	400	33009	155996	Xenobiotics	Food Component/Plant	4934	NAMED	XULZWQRXYTVUTE-ZETCQYMHSA-N	C[N+]1(C)[C@@H](CCCC1)[C@]([O-])=O	homostachydrine*	homostachydrine*	1195-94-4	390180	HMDB0033433	C08283	441447	Pos Early
100001567	209	35631	128245	Lipid	Lysophospholipid	2663	NAMED	YVYMBNSKXOXSKW-HXUWFJFHSA-N	O=P(OCC[NH3+])([O-])OC[C@H](O)COC(CCCCCCCCCCCCCCC)=O	1-palmitoyl-GPE (16:0)	1-palmitoyl-GPE (16:0)	53862-35-4	7826019	HMDB0011503		9547069	Neg
100001569	209	35628	128239	Lipid	Lysophospholipid	2672	NAMED	PYVRVRFVLRNJLY-MZMPXXGTSA-N	O=P(OCC[NH3+])([O-])OC[C@H](O)COC(CCCCCCC\C=C/CCCCCCCC)=O	1-oleoyl-GPE (18:1)	1-oleoyl-GPE (18:1)	89576-29-4	7826021	HMDB0011506		9547071	Neg
100001577	400	48434	157777	Amino Acid	Urea cycle; Arginine and Proline Metabolism	504	NAMED	WMQMIOYQXNRROC-LURJTMIESA-N	OC([C@@H](NC(C)=O)CCCNC(N)=O)=O	N-acetylcitrulline	N-acetylcitrulline	33965-42-3	571213	HMDB0000856	C15532,C02851	656979	Pos Early
100001578	209	63054	221663	Amino Acid	Tryptophan Metabolism	280	NAMED	WHOOUMGHGSPMGR-UHFFFAOYSA-N	O=CCC1=CNC2=C1C=CC=C2	indole-3-acetaldehyde	indole-3-acetaldehyde	2591-98-2	778	HMDB0001190	C00637	800	Neg
100001579	209	35675	128275	Lipid	Fatty Acid, Monohydroxy	1969	NAMED	JGHSBPIZNUXPLA-UHFFFAOYSA-N	O=C(O)C(O)CCCCCCCCCCCCCC	2-hydroxypalmitate	2-hydroxypalmitate	764-67-0	83805	HMDB0031057		12575964,92836,11065598	Neg
100001580	209	37478	127695	Lipid	Long Chain Polyunsaturated Fatty Acid (n3 and n6)	1577	NAMED	AVKOENOBFIYBSA-WMPRHZDHSA-N	OC(CC/C=C\C/C=C\C/C=C\C/C=C\C/C=C\CCCCC)=O	docosapentaenoate (n6 DPA; 22:5n6)	docosapentaenoate (n6 DPA; 22:5n6)	25182-74-5	4945614	HMDB0001976	C16513	6441454	Neg
100001586	305	46957	148205	Cofactors and Vitamins	Ascorbate and Aldarate Metabolism	4358	NAMED	RGHNJXZEOKUKBD-NRXMZTRTSA-N	OC([C@H](O)[C@H](O)[C@H](O)[C@@H](O)CO)=O	gulonate*	gulonate*	20246-53-1	7969943	HMDB0003290	C00800	152304	Polar
100001590	209	35437	128229	Amino Acid	Leucine, Isoleucine and Valine Metabolism	427	NAMED	DCICDMMXFIELDF-UHFFFAOYSA-N	O=C(O)CNC(C(C)C)=O	isobutyrylglycine	isobutyrylglycine (C4)	15926-18-8	9030891	HMDB0000730		10855600	Neg
100001606	305	35324	238705	Lipid	Sterol	3194	NAMED	BHYOQNUELFTYRT-UHFFFAOYSA-N	CC1(C2C(C)CCCC(C)C)C(CC2)C(CC=C3C4(CCC(OS(=O)(O)=O)C3)C)C4CC1	cholesterol sulfate	cholesterol sulfate	2864-50-8	4371550	HMDB00653	C18043	65076	Polar
100001613	209	35669	128271	Lipid	Fatty Acid, Dicarboxylate	1692	NAMED	HQHCYKULIHKCEB-UHFFFAOYSA-N	O=C(O)CCCCCCCCCCCCC(O)=O	tetradecanedioate (C14-DC)	tetradecanedioate (C14)	821-38-5	12630	HMDB0000872		13185	Neg
100001614	209	35678	128277	Lipid	Fatty Acid, Dicarboxylate	1696	NAMED	QQHJDPROMQRDLA-UHFFFAOYSA-N	O=C(O)CCCCCCCCCCCCCCC(O)=O	hexadecanedioate (C16-DC)	hexadecanedioate (C16)	505-54-4	10027	HMDB0000672	C19615	10459	Neg
100001615	209	36754	128289	Lipid	Fatty Acid, Dicarboxylate	1699	NAMED	BNJOQKFENDDGSC-UHFFFAOYSA-N	O=C(O)CCCCCCCCCCCCCCCCC(O)=O	octadecanedioate (C18-DC)	octadecanedioate (C18)	871-70-5	63283	HMDB0000782		70095	Neg
100001617	209	42395	128311	Lipid	Fatty Acid, Dicarboxylate	1684	NAMED	LWBHHRRTOZQPDM-UHFFFAOYSA-N	O=C(O)CCCCCCCCCC(O)=O	undecanedioate (C11-DC)	undecanedioate (C11-DC)	1852-04-6	15037	HMDB0000888		15816	Neg
100001618	209	35625	128233	Lipid	Monoacylglycerol	2849	NAMED	DCBSHORRWZKAKO-UHFFFAOYSA-N	O=C(CCCCCCCCCCCCC)OCC(O)CO	1-myristoylglycerol (14:0)	1-myristoylglycerol (14:0)	75685-84-6	71382	HMDB0011561	C01885	10957631	Neg
100001619	305	48857	160476	Lipid	Glycerolipid Metabolism	2848	NAMED	LLCSXHMJULHSJN-UHFFFAOYSA-N	OC(CO)COP(O)(OCC(CO)O)=O	glycerophosphoglycerol	glycerophosphoglycerol		388990	HMDB0240316	C03274	54575349	Polar
100001620	305	37455	146982	Lipid	Phospholipid Metabolism	2241	NAMED	JZNWSCPGTDBMEW-UHFFFAOYSA-N	O=P(OCCN)(O)OCC(CO)O	glycerophosphoethanolamine	glycerophosphoethanolamine	33049-08-0	110410	HMDB0000114	C01233	123874	Polar
100001621	305	47155	148603	Lipid	Phospholipid Metabolism	2243	NAMED	BMVUIWJCUQSHLZ-GFSNQTMESA-N	[H]C(C(O)(C(O)([C@](O)1[H])[H])[H])([C@@](OP(O)(OC[C@@]([H])(CO)O)=O)([C@]1(O)[H])[H])O	glycerophosphoinositol*	glycerophosphoinositol*	16824-65-0				167572	Polar
100001624	209	35635	128251	Xenobiotics	Benzoate Metabolism	4572	NAMED	QVWAEZJXDYOKEH-UHFFFAOYSA-N	O=C(CCC1=CC(O)=CC=C1)O	3-(3-hydroxyphenyl)propionate	3-(3-hydroxyphenyl)propionate	621-54-5	89	HMDB0000375	C11457	91	Neg
100001625	209	36807	127591	Lipid	Secondary Bile Acid Metabolism	3494	NAMED	DGABKXLVXPYZII-RRPBLVJSSA-N	C[C@]1(CC2)[C@](CC[C@@H]1[C@H](C)CCC(O)=O)([H])[C@@](C[C@H]3O)([H])[C@]2([H])[C@](CC4)(C)[C@]3([H])C[C@@H]4O	6-beta-hydroxylithocholate	6-beta-hydroxylithocholate	668-49-5	4446909	HMDB0000811	C15515	5283821	Neg
100001630	400	42562	156924	Xenobiotics	Food Component/Plant	5214	NAMED	UEEJHVSXFDXPFK-UHFFFAOYSA-N	CN(C)CCO	2-dimethylaminoethanol	2-dimethylaminoethanol	108-01-0	13854944	HMDB0032231	C04308	7902	Pos Early
100001635	400	35651	156211	Xenobiotics	Chemical	6155	NAMED	WQXNXVUDBPYKBA-YFKPBYRVSA-N	O=[C@](O)[C@H]1N=C(C)NCC1	ectoine	ectoine	96702-03-3	112069	HMDB0240650	C06231	126041	Pos Early
100001655	209	35305	146820	Lipid	Lysophospholipid	2718	NAMED	UOXRPRZMAROFPH-AQFLIPHUSA-N	[H]C(C(O)(C(O)([C@](O)1[H])[H])[H])([C@@](OP(O)(OC[C@@]([H])(COC(CCCCCCCCCCCCCCC)=O)O)=O)([C@]1(O)[H])[H])O	1-palmitoyl-GPI (16:0)	1-palmitoyl-GPI* (16:0)			HMDB0061695		71296207	Neg
100001662	400	36747	156251	Lipid	Carnitine Metabolism	1932	NAMED	JHPNVNIEXXLNTR-UHFFFAOYSA-N	C[N+](C)(C)CCCC([O-])=O	deoxycarnitine	deoxycarnitine	6249-56-5	705	HMDB0001161	C01181	22620	Pos Early
100001670	209	36810	152816	Lipid	Lysophospholipid	2586	NAMED	LAYXSTYJRSVXIH-UHFFFAOYSA-N	O=C(OCC(COP(O)(O)=O)O)CCCCCCCCCCCCCCCCC	1-stearoyl-GPA (18:0)	1-stearoyl-GPA (18:0)	799268-65-8,325465-92-7	80837	HMDB0062319		89567	Neg
100001671	209	36812	127593	Lipid	Lysophospholipid	2587	NAMED	WRGQSWVCFNIUNZ-KTKRTIGZSA-N	O=C(OCC(COP(O)(O)=O)O)CCCCCCC/C=C\CCCCCCCC	1-oleoyl-GPA (18:1)	1-oleoylglycerophosphate (18:1)	325465-93-8	4593722			5497152	Neg
100001675	209	36770	128297	Xenobiotics	Food Component/Plant	5182	NAMED	NGSWKAQJJWESNS-ZZXKWVIFSA-N	OC(/C=C/C1=CC=C(C=C1)O)=O	4-hydroxycinnamate	4-hydroxycinnamate	501-98-4	553148	HMDB0002035	C00811	637542	Neg
100001694	209	36815	128305	Nucleotide	Purine Metabolism, Adenine containing	4142	NAMED	QDFHPFSBQFLLSW-KQYNXXCUSA-N	NC1=NC=NC2=C1N=CN2[C@@]3([H])[C@@](OP(O)(O)=O)([H])[C@@](O)([H])[C@](CO)([H])O3	adenosine 2'-monophosphate (2'-AMP)	2'-AMP	130-49-4		HMDB0011617	C00946	94136	Neg
100001713	209	36811	128303	Nucleotide	Purine Metabolism, Guanine containing	4188	NAMED	OVYNGSFVYRPRCG-KQYNXXCUSA-N	O=C1C(N=CN2[C@@]3([H])[C@@](OC)([H])[C@@](O)([H])[C@](CO)([H])O3)=C2N=C(N)N1	2'-O-methylguanosine	2'-O-methylguanosine	2140-71-8		HMDB0006038	C04545	135406950	Neg
100001718	209	35892	144358	Xenobiotics	Benzoate Metabolism	4489	NAMED	IBHWREHFNDMRPR-UHFFFAOYSA-N	O=C(O)C1=C(O)C=C(O)C=C1O	2,4,6-trihydroxybenzoate	2,4,6-trihydroxybenzoate	83-30-7	59891	HMDB0029649		66520	Neg
100001721	209	36751	128285	Amino Acid	Lysine Metabolism	106	NAMED	VEYYWZRYIYDQJM-ZETCQYMHSA-N	OC([C@H](CCCCN)NC(C)=O)=O	N2-acetyllysine	N2-acetyllysine	1946-82-3	83869	HMDB0000446	C12989	92907	Neg
100001723	209	37073	127601	Lipid	Fatty Acid, Monohydroxy	1959	NAMED	NYHNVHGFPZAZGA-UHFFFAOYSA-N	O=C(C(CCCC)O)O	alpha-hydroxycaproate	alpha-hydroxycaproate	6064-63-7	90191	HMDB0001624		99824	Neg
100001730	305	62952	220827	Lipid	Fatty Acid, Dihydroxy	2038	NAMED	DZAIOXUZHHTJKN-UHFFFAOYSA-N	O=C(CC(CO)O)O	3,4-dihydroxybutyrate	3,4-dihydroxybutyrate	51267-44-8		HMDB0000337		150929	Polar
100001733	209	54907	208284	Lipid	Fatty Acid Metabolism (Acyl Glutamine)	1782	NAMED	NONGMLDQXRDGIT-UHFFFAOYSA-N	O=C(CCCCC)NC(CCC(N)=O)C(O)=O	hexanoylglutamine	hexanoylglutamine						Neg
100001734	305	36752	147825	Amino Acid	Lysine Metabolism	107	NAMED	DTERQYGMUDWYAZ-ZETCQYMHSA-N	N[C@@H](CCCCNC(C)=O)C(O)=O	N6-acetyllysine	N6-acetyllysine	692-04-6	83801	HMDB0000206	C02727	92832	Polar
100001739	209	35718	143707	Lipid	Long Chain Polyunsaturated Fatty Acid (n3 and n6)	1573	NAMED	AHANXAKGNAKFSK-PDBXOOCHSA-N	CC\C=C/C\C=C/C\C=C/CCCCCCCCCC(O)=O	dihomo-linolenate (20:3n3 or n6)	dihomolinolenate (20:3n3 or 3n6)	17046-59-2	4471954	HMDB0002925	C03242	5280581	Neg
100001740	305	46142	146560	Carbohydrate	Fructose, Mannose and Galactose Metabolism	1352	NAMED	FBPFZTCFMRRESA-UHFFFAOYSA-N	OCC(O)C(O)C(O)C(O)CO	mannitol/sorbitol	mannitol/sorbitol		440	HMDB0000247,HMDB0000765	C00392,C00794	5780,6251	Polar
100001767	209	48428	155071	Xenobiotics	Food Component/Plant	5118	NAMED	VTYFITADLSVOAS-UHFFFAOYSA-N	NC(C(O)=O)CCCCN1C(C=O)=CC=C1CO	pyrraline	pyrraline	74509-14-1	19980286	HMDB0033143	C21013	14274616	Neg
100001768	400	36713	156246	Carbohydrate	Advanced Glycation End-product	1436	NAMED	NUXSIDPKKIEIMI-UHFFFAOYSA-N	OC(CNCCCCC(C(O)=O)N)=O	N6-carboxymethyllysine	N6-carboxymethyllysine	5746-04-3	11217184	HMDB0240347		123800	Pos Early
100001777	209	36602	146821	Lipid	Lysophospholipid	2724	NAMED	UGDOFRYHDCDVHD-JCASDCETSA-N	[H]C(C(O)(C(O)([C@](O)1[H])[H])[H])([C@@](OP(O)(OC[C@@]([H])(COC(CCCCCCC/C=C\CCCCCCCC)=O)O)=O)([C@]1(O)[H])[H])O	1-oleoyl-GPI (18:1)	1-oleoyl-GPI (18:1)			HMDB0061693		86289645	Neg
100001790	400	36659	156245	Peptide	Dipeptide	818	NAMED	KGVHCTWYMPWEGN-MSZQBOFLSA-N	OC([C@@H](NC(CN)=O)C(C)CC)=O	glycylisoleucine	glycylisoleucine	19461-38-2	19972556	HMDB0028844		259613	Pos Early
100001802	400	37068	156292	Xenobiotics	Food Component/Plant	4825	NAMED	IADUEWIQBXOCDZ-UHFFFAOYSA-N	O=C(O)C1CCN1	azetidine-2-carboxylic acid	azetidine-2-carboxylic acid	2133-34-8	16360	HMDB0029615	C08267	17288	Pos Early
100001805	400	37070	156293	Nucleotide	Purine and Pyrimidine Metabolism	4285	NAMED	CAAULPUQFIIOTL-UHFFFAOYSA-N	O=P(O)(O)OC	methylphosphate	methylphosphate	7023-27-0	12578	HMDB61711		13130	Pos Early
100001810	400	36808	156271	Amino Acid	Urea cycle; Arginine and Proline Metabolism	498	NAMED	YDGMGEXADBMOMJ-LURJTMIESA-N	N[C@@H](CCCNC(N(C)C)=N)C(O)=O	dimethylarginine (SDMA + ADMA)	dimethylarginine (ADMA + SDMA)	102783-24-4	110375	HMDB0003334,HMDB0001539	C21189,C03626	123831,169148	Pos Early
100001823	400	37069	164214	Amino Acid	Alanine and Aspartate Metabolism	32	NAMED	GDFAOVXKHJXLEI-VKHMYHEASA-N	C[C@H](NC)C(O)=O	N-methylalanine	N-methylalanine	600-21-5	4450824	HMDB0094692	C02721	4377	Pos Early
100001851	400	37076	156298	Amino Acid	Glycine, Serine and Threonine Metabolism	11	NAMED	JJIHLJJYMXLCOY-BYPYZUCNSA-N	OC[C@@H](C(O)=O)NC(C)=O	N-acetylserine	N-acetylserine	97-14-3	58744	HMDB0002931		65249	Pos Early
100001859	305	37112	145854	Lipid	Inositol Metabolism	2203	NAMED	CDAISMWEOUEBRE-LKPKBOIGSA-N	O[C@@H]1[C@@H](O)[C@H](O)[C@@H](O)[C@@H](O)[C@@H]1O	chiro-inositol	chiro-inositol	643-12-9	10254647	HMDB0240209	C19891		Polar
100001870	402	42449	164197	Lipid	Phosphatidylethanolamine (PE)	2411	NAMED	HBZNVZIRJWODIB-NHCUFCNUSA-N	O=C(CCCCCCC/C=C\C/C=C\CCCCC)O[C@@H](COP(OCCN)(O)=O)COC(CCCCCCCCCCCCCCC)=O	1-palmitoyl-2-linoleoyl-GPE (16:0/18:2)	1-palmitoyl-2-linoleoyl-GPE (16:0/18:2)		7825697	HMDB0005322		9546747	Pos Late
100001890	400	37093	156315	Peptide	Dipeptide	663	NAMED	RDIKFPRVLJLMER-UHFFFAOYSA-N	NC(C)C(NC(CC(C)C)C(O)=O)=O	alanylleucine	alanylleucine	1638-60-4	227831	HMDB0028691		259583	Pos Early
100001919	209	37091	127625	Xenobiotics	Food Component/Plant	5073	NAMED	JMSVCTWVEWCHDZ-UHFFFAOYSA-N	O=C(C1=CC(OC)=C(O)C(OC)=C1)O	syringic acid	syringic acid	530-57-4	10289	HMDB0002085	C10833	10742	Neg
100001925	400	37104	156323	Peptide	Dipeptide	762	NAMED	SZJNCZMRZAUNQT-IUCAKERBSA-N	O=C(N[C@H]1CC(C)C)[C@H]2N(CCC2)C1=O	cyclo(leu-pro)	cyclo(leu-pro)	2873-36-1	5428292	HMDB0034276		7074739	Pos Early
100001927	400	44875	157085	Peptide	Dipeptide	769	NAMED	QZBUWPVZSXDWSB-RYUDHWBXSA-N	O=C([C@H](CC1=CC=CC=C1)N2)N3[C@@H](CCC3)C2=O	cyclo(phe-pro)	cyclo(phe-pro)	3705-26-8	8013445,391657		C11847	443440	Pos Early
100001945	400	37102	156322	Peptide	Dipeptide	744	NAMED	UZOJHXFWJFSFAI-VIFPVBQESA-N	O=C(NC1)[C@H](CC2=CC=CC=C2)NC1=O	cyclo(gly-phe)	cyclo(gly-phe)	10125-07-2	5429307			7076549	Pos Early
100001946	400	37077	156299	Peptide	Dipeptide	745	NAMED	OWOHLURDBZHNGG-YFKPBYRVSA-N	O=C(NC1)[C@H](CCC2)N2C1=O	cyclo(gly-pro)	cyclo(gly-pro)	3705-27-9	112149			193540	Pos Early
100001956	400	37431	156358	Amino Acid	Urea cycle; Arginine and Proline Metabolism	518	NAMED	CWLQUGTUXBXTLF-UHFFFAOYSA-N	O=C(O)C1N(C)CCC1	N-methylproline	N-methylproline	475-11-6	541	HMDB0094696		643474	Pos Early
100002070	400	52294	164322	Lipid	Fatty Acid, Dicarboxylate	1664	NAMED	HWXBTNAVRSUOJR-UHFFFAOYSA-N	O=C(O)CCC(O)C(O)=O	2-hydroxyglutarate	2-hydroxyglutarate	40951-21-1	42	HMDB0059655	C02630	43	Pos Early
100002094	209	44876	127733	Cofactors and Vitamins	Tocopherol Metabolism	4369	NAMED	VMJQLPNCUPGMNQ-UHFFFAOYSA-N	OC1=C(C)C(C)=C(OC(C)(CCC(O)=O)CC2)C2=C1	gamma-CEHC	gamma-CEHC	178167-75-4	117455	HMDB0001931		133098	Neg
100002102	209	37432	127667	Nucleotide	Pyrimidine Metabolism, Uracil containing	4242	NAMED	LJLLAWRMBZNPMO-UHFFFAOYSA-N	CC(NCCC(O)=O)=O	N-acetyl-beta-alanine	N-acetyl-beta-alanine	3025-95-4	68881	HMDB0061880	C01073	76406	Neg
100002107	402	37506	164195	Lipid	Sphingomyelins	3104	NAMED	RWKUXQNLWDTSLO-GWQJGLRPSA-N	CCCCCCCCCCCCCCCC(N[C@@](COP([O-])(OCC[N+](C)(C)C)=O)([C@](O)(/C=C/CCCCCCCCCCCCC)[H])[H])=O	palmitoyl sphingomyelin (d18:1/16:0)	palmitoyl sphingomyelin (d18:1/16:0)	6254-89-3	8115562	HMDB0010169		9939941	Pos Late
100002132	400	52987	166226	Amino Acid	Polyamine Metabolism	554	NAMED	NPDTUDWGJMBVEP-UHFFFAOYSA-N	CC(NCCCNCCCCNCCCNC(C)=O)=O	N1,N12-diacetylspermine	N1,N12-diacetylspermine	61345-83-3	117134	HMDB0002172	C03413	132680	Pos Early
100002143	209	37471	151067	Xenobiotics	Food Component/Plant	4972	NAMED	DLIKSSGEMUFQOK-RINAGGJESA-N	OC1=CC=[C@]([C@@H]2CC(C3=C(O)C=C(OC4O[C@H](CO)[C@@H](O)[C@H](O)[C@H]4O)C=C3O2)=O)C=C1	naringenin 7-O-glucoside	naringenin 7-O-glucoside	529-55-5			C09099	92794	Neg
100002148	209	38018	153145	Xenobiotics	Chemical	6163	NAMED	XDDAORKBJWWYJS-UHFFFAOYSA-N	OC(CNC[P@](O)(O)=O)=O	glyphosate	glyphosate	1071-83-6	3376	HMDB0000370	C01705	3496	Neg
100002153	400	38100	156425	Xenobiotics	Food Component/Plant	4800	NAMED	MUNWAHDYFVYIKH-RITPCOANSA-N	O[C@H]1C[N+](C)(C)[C@H]([C@@]([O-])=O)C1	betonicine	betonicine	515-25-3	144333	HMDB0029412	C08269	164642	Pos Early
100002180	209	46896	148134	Carbohydrate	Glycolysis, Gluconeogenesis, and Pyruvate Metabolism	1230	NAMED	RNBGYGVWRKECFJ-UHFFFAOYSA-N	[H]C1(C([H])(C([H])(OC1(COP(O)(O)=O)O)COP(O)(O)=O)O)O	fructose 1,6-diphosphate/glucose 1,6-diphosphate/myo-inositol diphosphates	Isobar: hexose diphosphates			HMDB0001058,HMDB0003514	C01231,C00354,C05378	3934,124383956,10404962,718,4453,90658350,445557,82400	Neg
100002185	209	38116	127709	Amino Acid	Tryptophan Metabolism	316	NAMED	KMAKOBLIOCQGJP-UHFFFAOYSA-N	O=C(C1=CNC2=C1C=CC=C2)O	indole-3-carboxylate	indole-3-carboxylate	771-50-6		HMDB0003320	C19837	69867	Neg
100002196	209	37752	145686	Lipid	Fatty Acid, Monohydroxy	2015	NAMED	HNICUWMFWZBIFP-IRQZEAMPSA-N	OC(CCCCCCC/C=C\C=C\[C@H](CCCCC)O)=O	13-HODE + 9-HODE	13-HODE + 9-HODE			HMDB0004670,HMDB0004667	C14767,C14762	5312830,5282945,1424,5282947,5282944	Neg
100002199	209	62919	220775	Lipid	Fatty Acid, Dicarboxylate	1691	NAMED	LGDMAFABHAIORE-DUXPYHPUSA-N	O=C(O)CCCCCC/C=C/CCCC(O)=O	tridecenedioate (C13:1-DC)*	tridecenedioate (C13:1-DC)*						Neg
100002204	400	43256	156988	Amino Acid	Histidine Metabolism	75	NAMED	FKTXRTPBUWLETL-UHFFFAOYSA-N	O=C(O)C(NC(C)=O)CC1=CN=CN1C	N-acetyl-3-methylhistidine*	N-acetyl-3-methylhistidine*	37841-04-6	19993498	HMDB0240341		193270	Pos Early
100002227	402	38125	164218	Lipid	Sterol	3220	NAMED	NYOXRYYXRWJDKP-UHFFFAOYSA-N	CC12C(CCC3C2CCC4(C)C3CCC4C(CCCC(C)C)C)=CC(CC1)=O	4-cholesten-3-one	4-cholesten-3-one	601-57-0	427	HMDB0000921	C00599	91477	Pos Late
100002249	400	43530	157031	Amino Acid	Lysine Metabolism	135	NAMED	RMOIHHAKNOFHOE-UHFFFAOYSA-N	O=C(C)NCCCCCN	N-acetyl-cadaverine	N-acetyl-cadaverine	32343-73-0		HMDB0002284		10374713	Pos Early
100002254	402	38625	159084	Lipid	Endocannabinoid	2164	NAMED	OTGQIQQTPXJQRG-UHFFFAOYSA-N	OCCNC(CCCCCCCCCCCCCCCCC)=O	stearoyl ethanolamide	stearoyl ethanolamide	111-57-9	25958	HMDB0013078		27902	Pos Late
100002284	305	62950	220825	Lipid	Fatty Acid, Dihydroxy	2034	NAMED	LOUGYXZSURQALL-GBXIJSLDSA-N	C[C@@H](O)[C@H](O)C(O)=O	2S,3R-dihydroxybutyrate	2S,3R-dihydroxybutyrate	5057-93-2	9139682	HMDB0002453		10964471	Polar
100002300	400	38159	156463	Nucleotide	Pyrimidine Metabolism, Cytidine containing	4266	NAMED	LUCHPKXVUGJYGU-XLPZGREQSA-N	O[C@H]1C[C@H](N2C=C(C)C(N)=NC2=O)O[C@@H]1CO	5-methyl-2'-deoxycytidine	5-methyl-2'-deoxycytidine	838-07-3	389065	HMDB0002224	C03592	440055	Pos Early
100002303	305	57769	213923	Nucleotide	Pyrimidine Metabolism, Cytidine containing	4269	NAMED	YQUAKORMLHPSLZ-XVFCMESISA-N	NC1=NC(N([C@@H]2O[C@H](CO)[C@@H](O)[C@H]2OP(O)(O)=O)C=C1)=O	cytidine 2'-monophosphate (2'-CMP)	cytidine 2'-monophosphate (2'-CMP)	27214-06-8	91754	HMDB0011692	C03104	101544	Polar
100002324	400	47897	157694	Xenobiotics	Drug - Other	5989	NAMED	GBFLZEXEOZUWRN-UHFFFAOYSA-N	OC(CSCC(N)C(O)=O)=O	S-carboxymethyl-L-cysteine	S-carboxymethyl-L-cysteine	638-23-3	1050	HMDB0029415	C03727	193653	Pos Early
100002344	209	38293	141840	Lipid	Fatty Acid, Branched	1638	NAMED	ZOCYQVNGROEVLU-UHFFFAOYSA-N	CC(C)CCCCCCCCCCCC(O)=O	(12 or 13)-methylmyristate (a15:0 or i15:0)	(12 or 13)-methylmyristate (a15:0 or i15:0)	2485-71-4	133106	HMDB0061707		151014	Neg
100002356	209	38296	141846	Lipid	Fatty Acid, Branched	1649	NAMED	YETXGSGCWODRAA-UHFFFAOYSA-N	OC(CCCCCCCCCCCCCCCC(C)C)=O	(16 or 17)-methylstearate (a19:0 or i19:0)	(16 or 17)-methylstearate (a19:0 or i19:0)	2724-59-6	2340933	HMDB0037397		3083779	Neg
100002362	400	38299	156487	Xenobiotics	Food Component/Plant	4628	NAMED	XPCTZQVDEJYUGT-UHFFFAOYSA-N	OC1=C(C)OC=CC1=O	maltol	maltol	118-71-8	8066	HMDB0030776	C11918	8369	Pos Early
100002367	305	63109	221751	Lipid	Fatty Acid, Dihydroxy	2035	NAMED	LOUGYXZSURQALL-PWNYCUMCSA-N	OC([C@H](O)[C@H](O)C)=O	2R,3R-dihydroxybutyrate	2R,3R-dihydroxybutyrate	759-06-8	17215960	HMDB0000498		13120901	Polar
100002397	305	62101	218946	Amino Acid	Glutamate Metabolism	46	NAMED	COJBGNAUUSNXHX-UHFFFAOYSA-N	NC(CCC(C(O)=O)=O)=O	alpha-ketoglutaramate*	alpha-ketoglutaramate*	18465-19-5		HMDB0001552	C00940	48	Polar
100002398	400	38183	156476	Xenobiotics	Food Component/Plant	4632	NAMED	NQRYJNQNLNOLGT-UHFFFAOYSA-N	C1CNCCC1	piperidine	piperidine	110-89-4	7791	HMDB0034301	C01746	8082	Pos Early
100002417	305	38276	152194	Xenobiotics	Food Component/Plant	4773	NAMED	JTEYKUFKXGDTEU-UHFFFAOYSA-N	OC(C(O)C(C)(O)C)=O	2,3-dihydroxyisovalerate	2,3-dihydroxyisovalerate	1756-18-9	657	HMDB0012141	C04039	677	Polar
100002459	305	57548	211436	Lipid	Fatty Acid, Monohydroxy	1979	NAMED	REKYPYSUBKSCAT-UHFFFAOYSA-N	CCC(O)CC(O)=O	3-hydroxyvalerate	3-hydroxyvalerate	10237-77-1	96952	HMDB00531		107802	Polar
100002500	400	43493	157017	Amino Acid	Histidine Metabolism	81	NAMED	NRXIKWMTVXPVEF-BYPYZUCNSA-N	OC([C@@H](NC=N)CCC(O)=O)=O	formiminoglutamate	formiminoglutamate	816-90-0	388370	HMDB0000854	C00439	439233	Pos Early
100002514	305	40473	152212	Amino Acid	Histidine Metabolism	77	NAMED	VWFWNXQAMGDPGG-UHFFFAOYSA-N	O=C1NC(C(CCC(O)=O)N1)=O	hydantoin-5-propionate	hydantoin-5-propionate	5624-26-0	761	HMDB0001212	C05565	782	Polar
100002528	209	46960	148213	Xenobiotics	Chemical	6087	NAMED	QAOWNCQODCNURD-UHFFFAOYSA-N	OS(O)(=O)=O	sulfate*	sulfate*	14808-79-8	1086	HMDB01448	C00059	5152822	Neg
100002544	400	40499	156749	Amino Acid	Glutamate Metabolism	51	NAMED	HBDWQSHEVMSFGY-SCQFTWEKSA-N	OC(C(O)=O)C[C@@H](C(O)=O)N	4-hydroxyglutamate	4-hydroxyglutamate	2485-33-8	388936	HMDB0001344	C03079	439902	Pos Early
100002613	305	63061	221679	Cofactors and Vitamins	Pantothenate and CoA Metabolism	4336	NAMED	OTOIIPJYVQJATP-BYPYZUCNSA-N	OC([C@H](O)C(C)(C)CO)=O	pantoate	pantoate	470-29-1	388387	HMDB0240389	C00522	5289105	Polar
100002619	305	53237	179411	Carbohydrate	Pentose Metabolism	1288	NAMED	HSNZZMHEPUFJNZ-SHUUEZRQSA-N	OCC([C@@H](O)[C@H](O)[C@H](O)[C@H](O)CO)=O	sedoheptulose	sedoheptulose	3019-74-7	4573620	HMDB0003219	C02076	5459879	Polar
100002733	209	52442	165101	Nucleotide	Purine Metabolism, Guanine containing	4202	NAMED	WTIFIAZWCCBCGE-UUOKFMHZSA-N	O[C@H]1[C@H]([C@H](N2C(NC(N)=NC3=O)=C3N=C2)O[C@@H]1CO)OP(O)(O)=O	guanosine 2'-monophosphate (2'-GMP)*	guanosine 2'-monophosphate (2'-GMP)*		392466	HMDB0240586		135460966	Neg
100002745	209	52353	164783	Peptide	Dipeptide	750	NAMED	NAKUGCPAQTUSBE-IUCAKERBSA-N	O=C([C@H](CC1=CN=CN1)NC2=O)N3[C@@]2([H])CCC3	cyclo(his-pro)	cyclo(his-pro)	53109-32-3	395717	HMDB0002053		449094,65137	Neg
100002769	400	57461	211115	Amino Acid	Urea cycle; Arginine and Proline Metabolism	522	NAMED	BMFMQGXDDJALKQ-BYPYZUCNSA-N	N=C(N)NCCC[C@H](O)C(O)=O	argininate*	argininate*	157-07-3	140984	HMDB0003148		160437	Pos Early
100002773	402	39788	159190	Xenobiotics	Food Component/Plant	5056	NAMED	JVKYZPBMZPJNAJ-OQFNDJACSA-N	O[C@H](C1)CC[C@@]2(C)C1=CC[C@]3([H])[C@]2([H])CC[C@@]4(C)[C@@]3([H])C[C@@]5([H])[C@]4([H])[C@H](C)[C@]6([H])N5C[C@@H](C)CC6	solanidine	solanidine	80-78-4	59150	HMDB0003236	C06543	65727	Pos Late
100002784	400	55072	208196	Amino Acid	Urea cycle; Arginine and Proline Metabolism	491	NAMED	ARBHXJXXVVHMET-UHFFFAOYSA-N	OC(C(CCC/N=C(N)/N)=O)=O	2-oxoarginine*	2-oxoarginine*	3715-10-4	542	HMDB0004225	C03771	558	Pos Early
100002796	209	62873	220667	Lipid	Medium Chain Fatty Acid	1496	NAMED	XKZKQTCECFWKBN-SREVYHEPSA-N	OC(CC\C=C/CCCCC)=O	cis-4-decenoate (10:1n6)*	cis-4-decenoate (10:1n6)*	505-90-8	4471776	HMDB0004980		5282726	Neg
100002910	400	62946	220814	Amino Acid	Histidine Metabolism	92	NAMED	UJCGYTCAMOHYCG-UHFFFAOYSA-N	O=C(O)CC1=CN=CN1C	1-methyl-5-imidazoleacetate	1-methyl-5-imidazoleacetate	4200-48-0	4954265	HMDB04988		6451814	Pos Early
100002911	209	39379	143714	Lipid	Secondary Bile Acid Metabolism	3515	NAMED	GHCZAUBVMUEKKP-XROMFQGDSA-N	[H][C@]1([C@H](C)CCC(NCC(O)=O)=O)CC[C@@]2([H])[C@]3([H])[C@@H](O)C[C@]4([H])C[C@H](O)CC[C@]4(C)[C@@]3([H])CC[C@@]21C	glycoursodeoxycholate	glycoursodeoxycholate	64480-66-6	19973534	HMDB0000708		12310288	Neg
100002912	209	39378	143716	Lipid	Secondary Bile Acid Metabolism	3519	NAMED	BHTRKEVKTKCXOH-BWIGJTJCSA-N	O=C(NCCS(=O)(O)=O)CC[C@@H](C)C1CC[C@@]2([H])[C@]3([H])[C@@H](O)CC4C[C@H](O)CC[C@]4(C)[C@@]3([H])CC[C@@]21C	tauroursodeoxycholate	tauroursodeoxycholate	14605-22-2	24539842	HMDB0000874		9848818	Neg
100002913	209	57573	212122	Lipid	Secondary Bile Acid Metabolism	3547	NAMED	BHQCQFFYRZLCQQ-QQODLWJBSA-N	C[C@@]12[C@](CCC2[C@H](C)CCC(O)=O)([H])[C@]3([H])[C@@H](O)C[C@]4([H])C[C@H](O)CC[C@]4(C)[C@@]3([H])C[C@@H]1O	ursocholate	ursocholate	2955-27-3		HMDB0000917	C17644	122340	Neg
100002914	209	39587	141912	Xenobiotics	Benzoate Metabolism	4574	NAMED	NMHMNPHRMNGLLB-UHFFFAOYSA-N	OC1=CC=C(CCC(O)=O)C=C1	3-(4-hydroxyphenyl)propionate	3-(4-hydroxyphenyl)propionate	501-97-3	9965	HMDB0002199	C01744	10394	Neg
100002945	209	38768	143701	Lipid	Fatty Acid, Branched	1643	NAMED	IIUXHTGBZYEGHI-UHFFFAOYSA-N	CC(CCCCCCCCCCCCCC(O)=O)C	(14 or 15)-methylpalmitate (a17:0 or i17:0)	(14 or 15)-methylpalmitate (a17:0 or i17:0)			HMDB0061859	C16995	8181,17903417	Neg
100002959	209	40474	143009	Xenobiotics	Food Component/Plant	4848	NAMED	SCZVLDHREVKTSH-UHFFFAOYSA-N	O=C1C2=C(O)C=C(O)C=C2OC(C3=CC(OC)=C(O)C=C3)=C1	chrysoeriol (3'-O-methylluteolin)	chrysoeriol	491-71-4	4444263	HMDB0030667	C04293	5280666	Neg
100002986	209	64552	238575	Lipid	Fatty Acid, Oxidized	2056	NAMED	RCMABBHQYMBYKV-GAEQQSHZSA-N	O=C(O)CCCCCCCC(/C=C/[C@H]1[C@@H](O1)CCCCC)=O	trans-EKODE-E-Ib	trans-EKODE-E-Ib	478931-82-7				51665991	Neg
100003000	209	39270	142536	Lipid	Lysoplasmalogen	2835	NAMED	QYTPGOPLNFESQC-RLHAVTDZSA-N	O=P(OCC[NH3+])([O-])OC[C@H](O)CO/C=C/CCCCCCCCCCCCCC	1-(1-enyl-palmitoyl)-GPE (P-16:0)*	1-(1-enyl-palmitoyl)-GPE (P-16:0)*		10471193	HMDB0011152			Neg
100003001	209	39271	146826	Lipid	Lysoplasmalogen	2839	NAMED	KACDZDULGKPXHT-BIHRDVDLSA-N	O=P(OCC[NH3+])([O-])OC[C@H](O)CO/C=C/CCCCCCCCCCCCCCCC	1-(1-enyl-stearoyl)-GPE (P-18:0)*	1-(1-enyl-stearoyl)-GPE (P-18:0)*			HMDB0240598			Neg
100003070	209	39626	141928	Xenobiotics	Food Component/Plant	4888	NAMED	HVDGDHBAMCBBLR-WMLDXEAASA-N	O=C1OC[C@H](CC2=CC(O)=CC=C2)[C@H]1CC3=CC(O)=CC=C3	enterolactone	enterolactone	78473-71-9	8860823	HMDB0006101	C18165	114739	Neg
100003109	209	40479	143013	Xenobiotics	Food Component/Plant	4782	NAMED	ILGMGHZPXRDCCS-UHFFFAOYSA-N	O=C(NC1=C2C=CC=C1)C2CC(O)=O	2-oxindole-3-acetate	2-oxindole-3-acetate	2971-31-5	2338343	HMDB0035514		3080590	Neg
100003119	209	39732	143757	Lipid	Endocannabinoid	2173	NAMED	KOGRJTUIKPMZEJ-KTKRTIGZSA-N	O=C(CCCCCCC/C=C\CCCCCCCC)NCCS(O)(=O)=O	N-oleoyltaurine	N-oleoyltaurine	52514-04-2	4941625			6437033	Neg
100003160	400	42994	156971	Peptide	Dipeptide	794	NAMED	ARPVSMCNIDAQBO-UHFFFAOYSA-N	OC(C(NC(C(N)CCC(N)=O)=O)CC(C)C)=O	glutaminylleucine	glutaminylleucine			HMDB0028801		44232492	Pos Early
100003169	209	40008	141960	Peptide	Dipeptide	853	NAMED	UCGDDTHMMVWVMV-UHFFFAOYSA-N	O=C(C(C(CC)C)N)NCC(O)=O	isoleucylglycine	isoleucylglycine	868-28-0	303621	HMDB0028907		342532	Neg
100003179	209	40010	141962	Peptide	Dipeptide	867	NAMED	HSQGMTRYSIHDAC-UHFFFAOYSA-N	O=C(C(CC(C)C)N)NC(C)C(O)=O	leucylalanine	leucylalanine	7298-84-2	227625	HMDB0028922		81721	Neg
100003183	400	48189	157731	Peptide	Dipeptide	1047	NAMED	JYOAXOMPIXKMKK-UHFFFAOYSA-N	O=C(C(CC(C)C)N)NC(CCC(N)=O)C(O)=O	leucylglutamine*	leucylglutamine*		3511125	HMDB0028927		4305457	Pos Early
100003185	400	40045	156684	Peptide	Dipeptide	872	NAMED	LESXFEZIFXFIQR-UHFFFAOYSA-N	O=C(C(CC(C)C)N)NCC(O)=O	leucylglycine	leucylglycine	686-50-0	71402	HMDB0028929		79070	Pos Early
100003196	400	40020	156673	Peptide	Dipeptide	892	NAMED	ATIPDCIQTUXABX-UHFFFAOYSA-N	O=C(C(CCCCN)N)NC(CC(C)C)C(O)=O	lysylleucine	lysylleucine	7369-79-1	3870665	HMDB0028955		4682588	Pos Early
100003210	400	39994	156660	Peptide	Dipeptide	1037	NAMED	XCTHZFGSVQBHBW-UHFFFAOYSA-N	O=C(C(C(C)C)N)NC(CC(C)C)C(O)=O	valylleucine	valylleucine	22906-55-4	312586	HMDB0029131		352039	Pos Early
100003239	209	39835	141954	Lipid	Endocannabinoid	2175	NAMED	LPDJCYFKKSLKRO-UHFFFAOYSA-N	O=C(NCCS(=O)(O)=O)CCCCCCCCCCCCCCC	N-palmitoyltaurine	N-palmitoyltaurine	83982-06-3	14435932			14504290	Neg
100003240	209	39730	143759	Lipid	Endocannabinoid	2174	NAMED	LMIJIHJZVURGQK-UHFFFAOYSA-N	O=C(CCCCCCCCCCCCCCCCC)NCCS(=O)(O)=O	N-stearoyltaurine	N-stearoyltaurine	63155-80-6	147194			168274	Neg
100003258	305	63990	232912	Cofactors and Vitamins	Ascorbate and Aldarate Metabolism	4353	NAMED	RMHBODZVODTFAH-UHFFFAOYSA-N	OC1=C(OC)C(C(C(CO)O)O1)=O	2-O-methylascorbic acid	2-O-methylascorbic acid	17860-87-6	90149	HMDB0240294		54726398	Polar
100003260	400	40007	161438	Amino Acid	Glutamate Metabolism	58	NAMED	SRGQUICKDUQCKO-UHFFFAOYSA-N	O=C(CCCNCCC(O)=O)O	carboxyethyl-GABA	carboxyethyl-GABA	4386-03-2	2474	HMDB0002201		2572	Pos Early
100003286	209	40448	142989	Xenobiotics	Food Component/Plant	5027	NAMED	HMUJXQRRKBLVOO-UHFFFAOYSA-N	O=C1CC(C2=CC=C(OC)C=C2)OC3=CC(O)=CC(O)=C31	ponciretin	ponciretin	480-43-3	4293046			25201019	Neg
100003397	400	40406	156717	Lipid	Phospholipid Metabolism	2244	NAMED	UYPYRKYUKCHHIB-UHFFFAOYSA-N	C[N+](C)([O-])C	trimethylamine N-oxide	trimethylamine N-oxide	1184-78-7	1113	HMDB0000925	C01104	1145	Pos Early
100003415	400	62860	220638	Amino Acid	Lysine Metabolism	114	NAMED	PQNASZJZHFPQLE-LURJTMIESA-N	O=C([C@H](CCCCNC)N)O	N6-methyllysine	N6-methyllysine	1188-07-4	144469	HMDB0002038	C02728	164795	Pos Early
100003432	209	40481	143017	Xenobiotics	Food Component/Plant	4880	NAMED	BOLQJTPHPSDZHR-UHFFFAOYSA-N	O=C(CCC1=CC=C(O)C(OC)=C1)O	dihydroferulate	dihydroferulate	1135-23-5	13701	HMDB0062121		14340	Neg
100003434	400	40730	156802	Amino Acid	Histidine Metabolism	80	NAMED	ZCKYOWGFRHAZIQ-UHFFFAOYSA-N	OC(CCC1=CN=CN1)=O	imidazole propionate	imidazole propionate	1074-59-5	63798	HMDB0002271		70630	Pos Early
100003493	209	41515	143915	Amino Acid	Tyrosine Metabolism	176	NAMED	YCCILVSKPBXVIP-UHFFFAOYSA-N	OC1=CC=C(CCO)C=C1	tyrosol	tyrosol	501-94-0	9964	HMDB0004284	C06044	10393	Neg
100003542	400	42027	156880	Peptide	Dipeptide	834	NAMED	FRJIAZKQGSCKPQ-UHFFFAOYSA-N	O=C(C(C)NC(C(CC1=CN=CN1)N)=O)O	histidylalanine	histidylalanine	16874-75-2	312232	HMDB0028878		101180	Pos Early
100003588	209	41370	145129	Peptide	Dipeptide	926	NAMED	GLUBLISJVJFHQS-UHFFFAOYSA-N	O=C(CNC(C(CC1=CC=CC=C1)N)=O)O	phenylalanylglycine	phenylalanylglycine	721-90-4	88678	HMDB0028995		6992304	Neg
100003589	400	41374	156811	Peptide	Dipeptide	921	NAMED	MIDZLCFIAINOQN-WPRPVWTQSA-N	O=C([C@H](C)NC([C@H](CC1=CC=CC=C1)N)=O)O	phenylalanylalanine	phenylalanylalanine	3918-87-4	4589716	HMDB0028988		5488196	Pos Early
100003609	400	43028	156979	Peptide	Dipeptide	998	NAMED	UYKREHOKELZSPB-UHFFFAOYSA-N	O=C(CNC(C(CC1=CNC2=C1C=CC=C2)N)=O)O	tryptophylglycine	tryptophylglycine	7360-09-0	231453	HMDB0029083		263471	Pos Early
100003640	400	42079	156902	Peptide	Dipeptide	1033	NAMED	XXDVDTMEVBYRPK-UHFFFAOYSA-N	O=C(C(C(C)C)N)NC(CCC(N)=O)C(O)=O	valylglutamine	valylglutamine	42854-54-6	4419671	HMDB0029125		5253209	Pos Early
100003641	209	40475	143011	Peptide	Dipeptide	1034	NAMED	IOUPEELXVYPCPG-UHFFFAOYSA-N	O=C(C(C(C)C)N)NCC(O)=O	valylglycine	valylglycine	686-43-1	120256	HMDB0029127		136487	Neg
100003674	400	40703	156791	Peptide	Dipeptide	947	NAMED	RNKSNIBMTUYWSH-YFKPBYRVSA-N	O=[C@]([C@H]1NCCC1)NCC(O)=O	prolylglycine	prolylglycine	2578-57-6	4932143	HMDB0011178		6426709	Pos Early
100003686	209	42092	143937	Lipid	Fatty Acid Metabolism (Acyl Glycine)	1824	NAMED	KVTFEOAKFFQCCX-UHFFFAOYSA-N	O=C(CCCCCCCCCCCCCCC)NCC(O)=O	N-palmitoylglycine	N-palmitoylglycine	2441-41-0	133100	HMDB0013034		151008	Neg
100003687	209	40467	143001	Lipid	Fatty Acid Metabolism (Acyl Glycine)	1826	NAMED	HPFXACZRFJDURI-KTKRTIGZSA-N	O=C(CCCCCCC/C=C\CCCCCCCC)NCC(O)=O	N-oleoylglycine	N-oleoylglycine	2601-90-3	4941514	HMDB0013631		6436908	Neg
100003695	305	62864	220652	Xenobiotics	Food Component/Plant	4960	NAMED	RGHNJXZEOKUKBD-MBMOQRBOSA-N	O=C([C@H]([C@H]([C@@H]([C@@H](CO)O)O)O)O)O	mannonate*	mannonate*	642-99-9	2496757			3246006	Polar
100003823	400	42561	156923	Xenobiotics	Food Component/Plant	4793	NAMED	SGZFJWQQBHYNNF-UHFFFAOYSA-N	O=C(N1)C(O)C2=C1C=CC=C2	3-hydroxyindolin-2-one	3-hydroxyindolin-2-one	61-71-2	5872		C11130	6097	Pos Early
100003869	209	43588	145259	Lipid	Secondary Bile Acid Metabolism	3530	NAMED	HMXPOCDLAFAFNT-BHYUGXBJSA-N	C[C@@H]([C@H]1CC[C@H]2[C@@H]3C[C@@H]([C@@H]4C[C@@H](CC[C@@]4([C@H]3CC[C@]12C)C)O)O)CCC(NCCS(=O)(O)=O)=O	taurohyodeoxycholic acid	taurohyodeoxycholic acid	38411-85-7	106373	HMDB0000874		12443252	Neg
100003901	209	41220	142786	Lipid	Lysophospholipid	2671	NAMED	KIHAGWUUUHJRMS-JOCHJYFZSA-N	OC[C@@H](OC(CCCCCCCCCCCCCCCCC)=O)COP(OCC[NH3+])([O-])=O	2-stearoyl-GPE (18:0)*	2-stearoyl-GPE (18:0)*		24769218	HMDB0011129		90658453,53480667	Neg
100003954	209	42040	145179	Amino Acid	Tyrosine Metabolism	220	NAMED	PCSKKIUURRTAEM-UHFFFAOYSA-N	O=C(C1=CC=C(CO)O1)O	5-hydroxymethyl-2-furoic acid	5-hydroxymethyl-2-furoic acid	6338-41-6	72827	HMDB0002432	C20448	80642	Neg
100004035	400	43026	156977	Xenobiotics	Food Component/Plant	4985	NAMED	KRGPXXHMOXVMMM-CIUDSAMLSA-N	O=C([C@H](CCN[C@@H](CCN1[C@@H](CC1)[C@@](O)=O)C(O)=O)N)O	nicotianamine	nicotianamine	34441-14-0	8058557		C05324	9882882	Pos Early
100004056	305	42989	180877	Amino Acid	Methionine, Cysteine, SAM and Taurine Metabolism	472	NAMED	SUZRRICLUFMAQD-UHFFFAOYSA-N	O=S(O)(CCNC)=O	N-methyltaurine	N-methyltaurine	107-68-6	7594			7882	Polar
100004083	209	42574	143947	Lipid	Secondary Bile Acid Metabolism	3527	NAMED	ZQYUKJFJPJDMMR-JPZDKMBBSA-N	C[C@@]([C@@]1([H])C[C@@H]2O)(CC2)[C@](CC3)([H])[C@]([C@H](O)[C@@H]1O)([H])[C@@](CC4)([H])[C@]3(C)[C@H]4[C@H](C)CCC(NCC(O)=O)=O	glycohyocholate	glycohyocholate			HMDB0000138		71361462	Neg
100004089	209	42489	144357	Lipid	Fatty Acid, Monohydroxy	1963	NAMED	GHPVDCPCKSNJDR-UHFFFAOYSA-N	OC(C(O)=O)CCCCCCCC	2-hydroxydecanoate	2-hydroxydecanoate	5393-81-7	20195	HMDB0094656		21488	Neg
100004125	209	43506	152926	Amino Acid	Methionine, Cysteine, SAM and Taurine Metabolism	436	NAMED	RBAAEQRITQHPJM-UHFFFAOYSA-N	OC(C(CCSC)NC(CC)=O)=O	N-propionylmethionine	N-propionylmethionine	52811-70-8	93617	HMDB0094704		21117855	Neg
100004211	209	43338	150390	Xenobiotics	Food Component/Plant	5033	NAMED	SMNDYUVBFMFKNZ-UHFFFAOYSA-N	OC(C1=CC=CO1)=O	2-furoic acid	2-furoic acid	88-14-2	10251740	HMDB0000691	C04025	6919	Neg
100004216	400	43023	156976	Cofactors and Vitamins	Pterin Metabolism	4395	NAMED	HNXQXTQTPAJEJL-UHFFFAOYSA-N	NC(N1)=NC2=NC=CN=C2C1=O	pterin	pterin	22363-60-4	65806	HMDB0000802	C00715	135398660	Pos Early
100004227	209	43343	143991	Lipid	Fatty Acid, Amino	1756	NAMED	AKVBCGQVQXPRLD-UHFFFAOYSA-N	CCCCCCC(C(O)=O)N	2-aminooctanoate	2-aminooctanoate	644-90-6	62727	HMDB0000991		69522	Neg
100004262	209	43027	143977	Lipid	Fatty Acid, Dicarboxylate	1686	NAMED	DXNCZXXFRKPEPY-UHFFFAOYSA-N	OC(CCCCCCCCCCCC(O)=O)=O	tridecanedioate (C13-DC)	tridecanedioate (C13-DC)	505-52-2	10026	HMDB0002327		10458	Neg
100004275	209	43386	238479	Amino Acid	Tryptophan Metabolism	300	NAMED	MBBOMCVGYCRMEA-UHFFFAOYSA-N	OCCC1=CNC2=CC=CC=C12	tryptophol	tryptophol	526-55-6	10235	HMDB03447	C00955	10685	Neg
100004290	400	43392	157004	Amino Acid	Tyrosine Metabolism	216	NAMED	WRFPVMFCRNYQNR-UHFFFAOYSA-N	NC(C(O)=O)CC1=CC=CC=C1O	o-Tyrosine	o-Tyrosine	2370-61-8	82607	HMDB0006050		91482	Pos Early
100004295	400	43400	157005	Xenobiotics	Food Component/Plant	4637	NAMED	XUWHAWMETYGRKB-UHFFFAOYSA-N	O=C1CCCCN1	2-piperidinone	2-piperidinone	675-20-7	12144	HMDB0011749		12665	Pos Early
100004299	400	43255	156987	Amino Acid	Histidine Metabolism	76	NAMED	GVRCKHXHWSYDEF-UHFFFAOYSA-N	OC(C(CC1=CN(C)C=N1)NC(C)=O)=O	N-acetyl-1-methylhistidine*	N-acetyl-1-methylhistidine*			HMDB0240340		53859791	Pos Early
100004318	400	43374	157003	Xenobiotics	Food Component/Plant	4939	NAMED	JYGFTBXVXVMTGB-UHFFFAOYSA-N	O=C1CC2=C(N1)C=CC=C2	indolin-2-one	indolin-2-one	59-48-3	284794		C12312	321710	Pos Early
100004327	209	45966	148646	Lipid	Lysophospholipid	2703	NAMED	ZPDQFUYPBVXUKS-KEKNWZKVSA-N	O=P(O)(OCC(O)COC(CCCCCCCCCCCCCCCCC)=O)OC[C@@H](C(O)=O)N	1-stearoyl-GPS (18:0)*	1-stearoyl-GPS (18:0)*		7826051	HMDB0061698		74819135	Neg
100004328	402	42463	164531	Lipid	Sphingomyelins	3114	NAMED	KYICBZWZQPCUMO-PSALXKTOSA-N	CCCCCCCCCCCCCC(N[C@@](COP([O-])(OCC[N+](C)(C)C)=O)([C@](O)(/C=C/CCCCCCCCCCCCC)[H])[H])=O	sphingomyelin (d18:1/14:0, d16:1/16:0)*	sphingomyelin (d18:1/14:0, d16:1/16:0)*		9608732	HMDB0012097		11433862	Pos Late
100004329	402	42459	161023	Lipid	Sphingomyelins	3118	NAMED	IWHLTJGDYLJQSH-FLPFCPAFSA-N	CCCCC/C=C/CCCCCCCCC(N[C@@](COP([O-])(OCC[N+](C)(C)C)=O)([C@](O)(/C=C/CCCCCCCCCCCCC)[H])[H])=O	sphingomyelin (d18:2/16:0, d18:1/16:1)*	sphingomyelin (d18:2/16:0, d18:1/16:1)*			HMDB0240638,HMDB0240613			Pos Late
100004363	209	43522	145253	Peptide	Dipeptide	780	NAMED	LSGOTAXPWMCUCK-UHFFFAOYSA-N	OC1=CC=C(CC2C(N(CCC3)C3C(N2)=O)=O)C=C1	cyclo(pro-tyr)	cyclo(pro-tyr)	4549-02-4		HMDB0034276	C10605	119404	Neg
100004396	305	62069	218878	Lipid	Fatty Acid, Dicarboxylate	1669	NAMED	YVOMYDHIQVMMTA-UHFFFAOYSA-N	OC(CC(O)=O)CCC(O)=O	3-hydroxyadipate	3-hydroxyadipate		133894	HMDB0000345		151913	Polar
100004434	209	43449	145245	Xenobiotics	Food Component/Plant	4706	NAMED	MFEZJNMQTQMDRQ-UHFFFAOYSA-N	OC(C1=NC(C)=C2N([H])C3=CC=CC=C3C2=C1)=O	1-methyl-beta-carboline-3-carboxylic acid	1-methyl-beta-carboline-3-carboxylic acid	22329-38-0	4546099			5406157	Neg
100004488	400	43586	157041	Amino Acid	Urea cycle; Arginine and Proline Metabolism	521	NAMED	NTNWOCRCBQPEKQ-YFKPBYRVSA-N	OC([C@H](CCCN([H])/C(N([H])[H])=N/C)N([H])[H])=O	N-monomethylarginine	N-monomethylarginine	53308-83-1	117259	HMDB0029416	C03884	132862	Pos Early
100004489	209	43533	151115	Lipid	Endocannabinoid	2162	NAMED	JHIXEZNTXMFXEK-UHFFFAOYSA-N	O=C(CCCCCCCCCCCCC)N([H])CCO	myristoyl ethanolamide	myristoyl ethanolamide	142-58-5	8551			8890	Neg
100004499	209	43231	143979	Amino Acid	Lysine Metabolism	133	NAMED	FZXCPFJMYOQZCA-UHFFFAOYSA-N	OC(C1CCCC(N1)=O)=O	6-oxopiperidine-2-carboxylate	6-oxopiperidine-2-carboxylate	34622-39-4	2282737	HMDB0061705		3014237	Neg
100004523	209	43249	124707	Amino Acid	Urea cycle; Arginine and Proline Metabolism	508	NAMED	SRXKAYJJGAAOBP-UHFFFAOYSA-N	CC(NCCCC(N)C(O)=O)=O	N-delta-acetylornithine	N-delta-acetylornithine		8096135	HMDB0003357	C00437	9920500	Neg
100004533	209	44577	150402	Amino Acid	Phenylalanine Metabolism	160	NAMED	YXQLJEQFZUMUPB-UHFFFAOYSA-N	CCCCC(NC(C(O)=O)CC1=CC=CC=C1)=O	valerylphenylalanine	valerylphenylalanine		14753835	HMDB0094646		13890535	Neg
100004542	400	43761	157045	Lipid	Fatty Acid, Amino	1751	NAMED	RDFMDVXONNIGBC-UHFFFAOYSA-N	OC(C(CCCCC)N([H])[H])=O	2-aminoheptanoate	2-aminoheptanoate	1115-90-8	198338	HMDB0094649		227939	Pos Early
100004561	209	43549	212072	Amino Acid	Tryptophan Metabolism	274	NAMED	LLLPDUXGHXIXIW-UHFFFAOYSA-N	OC(C1=CC=CC=C1N([H])C=O)=O	N-formylanthranilic acid	N-formylanthranilic acid	3342-77-6	91624	HMDB0004089	C05653	101399	Neg
100004635	400	44878	157087	Amino Acid	Methionine, Cysteine, SAM and Taurine Metabolism	439	NAMED	UCUNFLYVYCGDHP-UHFFFAOYSA-N	O=S(C)(CCC(N)C(O)=O)=O	methionine sulfone	methionine sulfone	820-10-0	63154	HMDB0062174		69961	Pos Early
100004636	400	43787	157047	Peptide	Dipeptide	770	NAMED	QZBUWPVZSXDWSB-NWDGAFQWSA-N	O=C([C@H](CC1=CC=CC=C1)N2)N3[C@@](CCC3)([H])C2=O	cyclo(phe-pro) (L,D)*	cyclo(phe-pro) (L,D)*		5360344			99895	Pos Early
100004644	400	57771	213819	Nucleotide	Purine Metabolism, (Hypo)Xanthine/Inosine containing	4137	NAMED	KIQMCGMHGVXDFW-UHFFFAOYSA-N	CN1C=NC2=C(C1=O)NC=N2	1-methylhypoxanthine	1-methylhypoxanthine	1125-39-9	63930	HMDB0013141		70765	Pos Early
100005372	402	44621	163990	Lipid	Lysoplasmalogen	2837	NAMED	URGVIWXYPWWBQO-ZCJATDNESA-N	O=P(OCC[NH3+])([O-])OC[C@H](O)CO/C=C/CCCCCC/C=C/CCCCCCCC	1-(1-enyl-oleoyl)-GPE (P-18:1)*	1-(1-enyl-oleoyl)-GPE (P-18:1)*						Pos Late
100005373	400	46227	221883	Amino Acid	Lysine Metabolism	121	NAMED	BFSYFTQDGRDJNV-QCNRFFRDSA-N	OC[C@@H](O)[C@@H](O)[C@H](O)C(CNCCCC[C@@H](N)C(O)=O)=O	fructosyllysine	fructosyllysine	21291-40-7	110281	HMDB0034879		9839580	Pos Early
100005463	400	45428	157095	Amino Acid	Methionine, Cysteine, SAM and Taurine Metabolism	441	NAMED	NPIMMZJBURSMON-UHFFFAOYSA-N	OC(C(CCS(C)=O)NC(C)=O)=O	N-acetylmethionine sulfoxide	N-acetylmethionine sulfoxide	108646-71-5	167798			11902949	Pos Early
100005466	209	48187	153116	Amino Acid	Methionine, Cysteine, SAM and Taurine Metabolism	473	NAMED	CXJAAWRLVGAKDV-UHFFFAOYSA-N	O=S(CCNC(C)=O)(O)=O	N-acetyltaurine	N-acetyltaurine		140553	HMDB0240253		159864	Neg
100005716	209	45968	144192	Lipid	Lysophospholipid	2714	NAMED	FQQQKGAFQIIGLQ-VYFUBJQISA-N	O[C@H](COC(CCCCCCC/C=C\CCCCCCCC)=O)COP(OCC(O)CO)(O)=O	1-oleoyl-GPG (18:1)*	1-oleoyl-GPG (18:1)*		34999689	HMDB0240602			Neg
100005717	209	45970	144193	Lipid	Lysophospholipid	2709	NAMED	BVJSKAUUFXBDOB-UHFFFAOYSA-N	O=P(OCC(O)CO)(O)OCC(O)COC(CCCCCCCCCCCCCCC)=O	1-palmitoyl-GPG (16:0)*	1-palmitoyl-GPG (16:0)*		2548639	HMDB0240601		3300276	Neg
100005805	209	46130	149868	Lipid	Lysophospholipid	2702	NAMED	XIVOBOJQPNEUSC-UXHICEINSA-N	CCCCCCCCCCCCCCCC(OC[C@]([H])(COP(O)(OC[C@]([NH3+])(C([O-])=O)[H])=O)O)=O	1-palmitoyl-GPS (16:0)*	1-palmitoyl-GPS (16:0)*		7826050			9547100	Neg
100005814	209	61826	218246	Lipid	Endocannabinoid	2178	NAMED	YIWODQVLEDDQSF-HZJYTTRNSA-N	CCCCC/C=C\C/C=C\CCCCCCCC(NCCS(=O)(O)=O)=O	N-linoleoyltaurine*	N-linoleoyltaurine*					52922081	Neg
100005815	209	46224	144350	Lipid	Endocannabinoid	2179	NAMED	YMLFIOCLHPRGDY-PDBXOOCHSA-N	O=C(NCCS(=O)(O)=O)CCCCCCC/C=C\C/C=C\C/C=C\CC	N-linolenoyltaurine*	N-linolenoyltaurine*						Neg
100005817	209	54748	207607	Lipid	Endocannabinoid	2172	NAMED	YUNYSWCRLRYOPO-DOFZRALJSA-N	CCCCC/C=C\C/C=C\C/C=C\C/C=C\CCCC(NCCS(=O)(O)=O)=O	N-arachidonoyltaurine	N-arachidonoyltaurine	119959-65-8	24842023			42607331	Neg
100005831	209	61824	218244	Lipid	Endocannabinoid	2177	NAMED	QNBGIJHCIVKQEX-FPLPWBNLSA-N	O=C(NCCS(=O)(O)=O)CCCCCCC/C=C\CCCCCC	N-palmitoleoyltaurine*	N-palmitoleoyltaurine*						Neg
100005852	209	47123	149395	Lipid	Fatty Acid, Monohydroxy	2006	NAMED	PAZZVPKITDJCPV-UHFFFAOYSA-N	OC(CCCCCCCCC(O)CCCCCCCC)=O	10-hydroxystearate	10-hydroxystearate		7838048	HMDB0037396	C03195	9561835	Neg
100005944	209	48134	151127	Xenobiotics	Food Component/Plant	5102	NAMED	HXTFHSYLYXVTHC-AJHDJQPGSA-N	O[C@@H]([C@@H]([C@H]1O)O)[C@@H](CO[C@@H]([C@@H]([C@@H]2O)O)O[C@@H](C)[C@@H]2O)O[C@H]1OC3=CC(O)=C4C(O[C@H]([C@@](C=C5)=CC=C5O)CC4=O)=C3	narirutin (naringenin 7-O-rutinoside)	narirutin	14259-46-2	390871	HMDB0033740	C09793	442431	Neg
100005945	400	62698	220210	Amino Acid	Polyamine Metabolism	535	NAMED	JMACEDIUUMWDIC-UHFFFAOYSA-N	O=C(C)NCCCCNC(N)=N	acetylagmatine	acetylagmatine	3031-89-8	388732		C02131	439661	Pos Early
100005946	305	48141	160468	Xenobiotics	Food Component/Plant	5130	NAMED	WPAMZTWLKIDIOP-WVZVXSGGSA-N	OC[C@@H](O)[C@@H](O)CC(C(O)=O)=O	2-keto-3-deoxy-gluconate	2-keto-3-deoxy-gluconate	17510-99-5	141630	HMDB0001353	C00204	161227	Polar
100005962	209	52383	164843	Amino Acid	Leucine, Isoleucine and Valine Metabolism	358	NAMED	WZQGWIDABKSUST-UHFFFAOYSA-N	O=C(O)C(NC(CC(C)C)=O)CC1=CNC2=C1C=CC=C2	isovaleryltryptophan	isovaleryltryptophan		11856858			16771892	Neg
100005972	209	47666	153114	Cofactors and Vitamins	Tocopherol Metabolism	4372	NAMED	ZQMMTPNJGWUHCB-UHFFFAOYSA-N	CC1=C(OS(O)(=O)=O)C(C)=C2C(OC(C)(CCC(O)=O)CC2)=C1C	alpha-CEHC sulfate	alpha-CEHC sulfate						Neg
100005986	402	47153	164529	Lipid	Sphingomyelins	3130	NAMED	WKZHECFHXLTOLJ-QYKFWSDSSA-N	O[C@H](/C=C/CCCCCCCCCCCCC)[C@H](CO[P](OCC[N+](C)(C)C)([O-])=O)NC(CCCCCCCCCCCCC/C=C\CCCCCCCC)=O	sphingomyelin (d18:1/24:1, d18:2/24:0)*	sphingomyelin (d18:1/24:1, d18:2/24:0)*	94359-13-4	24846874	HMDB0012107		44260126	Pos Late
100005999	402	47890	160235	Lipid	Sterol	3242	NAMED	OYXZMSRRJOYLLO-ADVCKMRSSA-N	C[C@]12C(C[C@@H](O)CC2)=CC(O)C3C1CC[C@@]4(C)C3CC[C@@H]4[C@@H](CCCC(C)C)C	7-hydroxycholesterol (alpha or beta)	7-hydroxycholesterol (alpha or beta)			HMDB0006119	C15610	15571093	Pos Late
100006010	209	48366	154260	Xenobiotics	Drug - Cardiovascular	5709	NAMED	GZSOSUNBTXMUFQ-IQFYTUTQSA-N	O=C1c2c(OC(c3cc(O)c(OC)cc3)=C1)cc(O[C@@H]4O[C@@H]([C@H]([C@@H]([C@H]4O)O)O)CO[C@H]5O[C@H](C)[C@H]([C@@H]([C@@H]5O)O)O)cc2O	diosmin (diosmetin 7-rutinoside)	diosmin	520-27-4	4642588	HMDB0029548	D07858,C10039	5281613	Neg
100006011	209	48364	154256	Xenobiotics	Food Component/Plant	5189	NAMED	NLAWPKPYBMEWIR-SKYQDXIQSA-N	C[C@H]1[C@H](O)[C@@H](O)[C@@H](O)[C@H](O[C@@H]2[C@@H](O)[C@H](O)[C@@H](CO)O[C@H]2OC3=CC(O)=C4C(C[C@@H]([C@@]5=CC=C(OC)C=C5)OC4=C3)=O)O1	poncirin (isosakuranetin 7-neohesperidoside)	poncirin	14941-08-3	390894	HMDB0037487	C09830	442456	Neg
100006022	209	48367	154262	Xenobiotics	Food Component/Plant	5111	NAMED	MBNGWHIJMBWFHU-UHFFFAOYSA-N	COC1=C(O)C=C(C2=CC(C3=C(O)C=C(O)C=C3O2)=O)C=C1	diosmetin	diosmetin	520-34-3	4444931	HMDB0029676	C10038	5281612	Neg
100006056	209	48433	155077	Amino Acid	Tyrosine Metabolism	227	NAMED	NSTPXGARCQOSAU-VIFPVBQESA-N	OC([C@@H](NC=O)CC1=CC=CC=C1)=O	N-formylphenylalanine	N-formylphenylalanine	13200-85-6	663938	HMDB0240317		759256,7064571	Neg
100006115	305	48255	153226	Carbohydrate	Pentose Metabolism	1283	NAMED	QXKAIJAYHKCRRA-JJYYJPOSSA-N	OC([C@H]([C@@H]([C@@H](CO)O)O)O)=O	arabonate/xylonate	arabonate/xylonate			HMDB0000539	C00502,C05411	122045,6602431	Polar
100006123	400	48679	157822	Amino Acid	Histidine Metabolism	101	NAMED	XJWPISBUKWZALE-UHFFFAOYSA-N	O=C(C)NCCC1=CNC=N1	N-acetylhistamine	N-acetylhistamine	673-49-4	62805	HMDB0013253	C05135	69602	Pos Early
100006124	209	48455	155093	Amino Acid	Lysine Metabolism	111	NAMED	ZHZUEHHBTYJTKY-UHFFFAOYSA-N	CC(NCCCCC(NC(C)=O)C(O)=O)=O	N2,N6-diacetyllysine	N2,N6-diacetyllysine	499-86-5	82921			91827	Neg
100006290	402	48490	164042	Lipid	Sphingomyelins	3122	NAMED	AADLTHQNYQJHQV-SVLGDMRNSA-N	CCCCCCCCCCCCC/C=C/[C@@H](O)[C@@H](NC(CCCCCCCCCCCCCCCCCCC)=O)COP([O-])(OCC[N+](C)(C)C)=O	sphingomyelin (d18:1/20:0, d16:1/22:0)*	sphingomyelin (d18:1/20:0, d16:1/22:0)*		23113477	HMDB0012102		44260124	Pos Late
100006294	402	48492	164533	Lipid	Sphingomyelins	3107	NAMED	FJJANLYCZUNFSE-TWKUQIQBSA-N	CCCCCCCCCCCCC/C=C/[C@@H](O)[C@@H](NC(CCCCCCCCCCCCCCCCCCCCC)=O)COP([O-])(OCC[N+](C)(C)C)=O	behenoyl sphingomyelin (d18:1/22:0)*	behenoyl sphingomyelin (d18:1/22:0)*		24846873	HMDB0012103		44260125	Pos Late
100006298	402	57330	210828	Lipid	Sphingomyelins	3109	NAMED	QEDPUVGSSDPBMD-XTAIVQBESA-N	CCCCCCCCCCCCC/C=C/[C@@H](O)[C@@H](NC(CCCCCCCCCCCCCCCCCCCCCCC)=O)COP([O-])(OCC[N+](C)(C)C)=O	lignoceroyl sphingomyelin (d18:1/24:0)	lignoceroyl sphingomyelin (d18:1/24:0)	60037-60-7	24846875	HMDB0011697			Pos Late
100006314	402	52433	164557	Lipid	Sphingomyelins	3116	NAMED	LQINJRUGTUOHGS-YPDYIYJKSA-N	CCCCCCCCCCCCC/C=C/[C@@H](O)[C@@H](NC(CCCCCCCCCCCCCC)=O)COP([O-])(OCC[N+](C)(C)C)=O	sphingomyelin (d17:1/16:0, d18:1/15:0, d16:1/17:0)*	sphingomyelin (d17:1/16:0, d18:1/15:0, d16:1/17:0)*	121999-58-4	28532779	HMDB0240617,HMDB0240608			Pos Late
100006367	305	53230	179403	Lipid	Fatty Acid, Monohydroxy	1980	NAMED	HPMGFDVTYHWBAG-UHFFFAOYSA-N	CCCC(O)CC(O)=O	3-hydroxyhexanoate	3-hydroxyhexanoate	10191-24-9	133518	HMDB0061652,HMDB0010718		151492	Polar
100006369	400	52340	164887	Amino Acid	Alanine and Aspartate Metabolism	35	NAMED	LUSWEUMSEVLFEQ-UHFFFAOYSA-N	O=C(C(C)NC(N)=O)O	N-carbamoylalanine	N-carbamoylalanine	77340-50-2	377278			426409	Pos Early
100006378	209	48757	155121	Amino Acid	Tryptophan Metabolism	270	NAMED	PPIMFXHQDQRWGJ-JTQLQIEISA-N	OC([C@@H](NC(C)=O)CC(C1=CC=CC=C1N)=O)=O	N-acetylkynurenine (2)	N-acetylkynurenine (2)			HMDB0240342		73817779	Neg
100006430	305	48885	160479	Carbohydrate	Pentose Metabolism	1277	NAMED	HEBKCHPVOIAQTA-IMJSIDKUSA-N	OC[C@@H](C([C@H](CO)O)O)O	arabitol/xylitol	arabitol/xylitol			HMDB0001851,HMDB0000568,HMDB0002917	C00379,C00542,C01904	94154,6912	Polar
100006435	400	46539	166536	Carbohydrate	Aminosugar Metabolism	1434	NAMED	OVRNDRQMDRJTHS-FMDGEEDCSA-N	O[C@@H]1[C@H]([C@@H](O[C@@H]([C@H]1O)CO)O)NC(C)=O	N-acetylglucosamine/N-acetylgalactosamine	N-acetylglucosamine/N-acetylgalactosamine			HMDB0000212,HMDB0000215	C01074	439174,84265	Pos Early
100006601	209	53162	166558	Xenobiotics	Food Component/Plant	5154	NAMED	RGRNSTGIHROKJB-UHFFFAOYSA-N	CCCC(CC(O)=O)(O)C	3-hydroxy-3-methyl-hexanoate	3-hydroxy-3-methyl-hexanoate	58888-76-9	13432027			16666688	Neg
100006726	209	52608	166573	Lipid	Endocannabinoid	2183	NAMED	KQXDGUVSAAQARU-HZJYTTRNSA-N	CCCCC/C=C\C/C=C\CCCCCCCC(NCCO)=O	linoleoyl ethanolamide	linoleoyl ethanolamide	68171-52-8	4446566	HMDB0012252		5283446	Neg
100006757	400	52361	164929	Peptide	Dipeptide	749	NAMED	HLXXMJDWTBXTOR-STQMWFEESA-N	O=C(N[C@H]1CC2=CNC=N2)[C@@H](NC1=O)CC3=CC=CC=C3	cyclo(his-phe)	cyclo(his-phe)	56586-95-9	5731015			7408279	Pos Early
100008904	402	52438	164562	Lipid	Phosphatidylcholine (PC)	2323	NAMED	ATHVAWFAEPLPPQ-VRDBWYNSSA-N	O=C(CCCCCCCCCCCCCCCCC)OC[C@]([H])(COP(OCC[N+](C)(C)C)([O-])=O)OC(CCCCCCC/C=C\CCCCCCCC)=O	1-stearoyl-2-oleoyl-GPC (18:0/18:1)	1-stearoyl-2-oleoyl-GPC (18:0/18:1)	56421-10-4	24766704	HMDB0008038		24778825	Pos Late
100008919	402	52614	165346	Lipid	Plasmalogen	2810	NAMED	XVYPOHCSLJZFED-QZEVRULJSA-N	[H][C@@](COP([O-])(OCC[NH3+])=O)(OC(CCCCCCC/C=C\CCCCCCCC)=O)CO/C=C\CCCCCCCCCCCCCCCC	1-(1-enyl-stearoyl)-2-oleoyl-GPE (P-18:0/18:1)	1-(1-enyl-stearoyl)-2-oleoyl-GPE (P-18:0/18:1)	144371-68-6	24769260	HMDB0011375		42607457	Pos Late
100008920	402	52615	165347	Lipid	Sphingomyelins	3119	NAMED	YMQZQHIESOAPQH-JXGHDCMNSA-N	O=C(N[C@@]([C@]([H])(O)/C=C/CCCCCCCCCCCCC)([H])COP([O-])(OCC[N+](C)(C)C)=O)CCCCCCCCCCCCCCCC	sphingomyelin (d18:1/17:0, d17:1/18:0, d19:1/16:0)	sphingomyelin (d18:1/17:0, d17:1/18:0, d19:1/16:0)	121999-64-2		HMDB0240620,HMDB0240609,HMDB0240622		46891763	Pos Late
100008921	402	52616	165348	Lipid	Phosphatidylcholine (PC)	2282	NAMED	PZNPLUBHRSSFHT-RRHRGVEJSA-N	O=C(CCCCCCCCCCCCCCC)OC[C@]([H])(COP(OCC[N+](C)(C)C)([O-])=O)OC(CCCCCCCCCCCCCCCCC)=O	1-palmitoyl-2-stearoyl-GPC (16:0/18:0)	1-palmitoyl-2-stearoyl-GPC (16:0/18:0)	59403-51-9	24766643	HMDB0007970	C03889	24778686	Pos Late
100008928	305	52281	164309	Amino Acid	Glutathione Metabolism	582	NAMED	AFENDNXGAFYKQO-UHFFFAOYSA-N	CCC(O)C(O)=O	2-hydroxybutyrate/2-hydroxyisobutyrate	2-hydroxybutyrate/2-hydroxyisobutyrate			HMDB0000729,HMDB00008	C21297,C05984	440864,4277439	Polar
100008929	209	52282	164310	Energy	TCA Cycle	1461	NAMED	YNOXCRMFGMSKIJ-UHFFFAOYSA-N	CC(C(O)=O)C(C(O)=O)(O)CC(O)=O	2-methylcitrate/homocitrate	2-methylcitrate/homocitrate			HMDB0003518,HMDB0000379	C01251	439459,515	Neg
100008930	209	52285	164313	Lipid	Long Chain Monounsaturated Fatty Acid	1534	NAMED	ZQPPMHVWECSIRJ-KTKRTIGZSA-N	OC(CCCCCCC/C=C\CCCCCCCC)=O	oleate/vaccenate (18:1)	oleate/vaccenate (18:1)			HMDB0003231,HMDB0000573,HMDB0240219,HMDB0000207	C21944,C08367,C01712,C00712	5282761,637517,5281127,445639	Neg
100008933	209	52938	166054	Lipid	Fatty Acid, Monohydroxy	1990	NAMED	POMQYTSPMKEQNB-UHFFFAOYSA-N	OC(CC(O)CCCCCCCCCCCCCCC)=O	3-hydroxystearate	3-hydroxystearate	45261-96-9	4446034	HMDB10737		5282907	Neg
100008934	209	52916	166016	Lipid	Fatty Acid, Monohydroxy	1967	NAMED	YDZIJQXINJLRLL-UHFFFAOYSA-N	OC(C(O)CCCCCCCCCC)=O	2-hydroxylaurate	2-hydroxylaurate	2984-55-6	88259			97783	Neg
100008952	209	52431	164555	Lipid	Monoacylglycerol	2853	NAMED	KVYUBFKSKZWZSV-BQYQJAHWSA-N	CCCCCC/C=C/CCCCCCCC(OCC(O)CO)=O	1-palmitoleoylglycerol (16:1)*	1-palmitoleoylglycerol (16:1)*			HMDB0011565			Neg
100008954	402	52434	164558	Lipid	Dihydrosphingomyelins	3100	NAMED	QHZIGNLCLJPLCU-QPPIDDCLSA-N	[H][C@](NC(CCCCCCCCCCCCCCC)=O)(COP(OCC[N+](C)(C)C)([O-])=O)[C@@](O)([H])CCCCCCCCCCCCCCC	palmitoyl dihydrosphingomyelin (d18:0/16:0)*	palmitoyl dihydrosphingomyelin (d18:0/16:0)*		8115586	HMDB0010168		9939965	Pos Late
100008955	402	52436	164560	Lipid	Sphingomyelins	3108	NAMED	SXZWBNWTCVLZJN-NMIJJABPSA-N	[H][C@](NC(CCCCCCCCCCCCCCCCCCCCCC)=O)(COP(OCC[N+](C)(C)C)([O-])=O)[C@@](O)([H])/C=C/CCCCCCCCCCCCC	tricosanoyl sphingomyelin (d18:1/23:0)*	tricosanoyl sphingomyelin (d18:1/23:0)*			HMDB0012105			Pos Late
100008957	402	52437	164561	Lipid	Sphingomyelins	3131	NAMED	TXFLWJQVQCDUDZ-BRUGZULGSA-N	[H][C@](NC(CCCCCCCCCCCCC/C=C\CCCCCCCC)=O)(COP(OCC[N+](C)(C)C)([O-])=O)[C@@](O)([H])/C=C/CCCCCCCC/C=C\CCC	sphingomyelin (d18:2/24:1, d18:1/24:2)*	sphingomyelin (d18:2/24:1, d18:1/24:2)*			HMDB0240636,HMDB0240615		85336023	Pos Late
100008995	402	52469	165140	Lipid	Phosphatidylethanolamine (PE)	2421	NAMED	RAMNOXDFBNFSFC-AVWHJSSGSA-N	O=C(CCCCCCC/C=C\CCCCCC)OC[C@]([H])(COP(OCCN)(O)=O)OC(CCCCCCC/C=C\CCCCCCCC)=O	1-palmitoleoyl-2-oleoyl-GPE (16:1/18:1)*	1-palmitoleoyl-2-oleoyl-GPE (16:1/18:1)*		24768446	HMDB0009056		52924899	Pos Late
100008998	402	52473	165151	Cofactors and Vitamins	Tocopherol Metabolism	4383	NAMED	QUEDXNHFTDJVIY-DQCZWYHMSA-N	CC1=C(C(CC2)=CC(O)=C1C)O[C@@]2(CCC[C@@H](CCC[C@@H](CCCC(C)C)C)C)C	gamma-tocopherol/beta-tocopherol	gamma-tocopherol/beta-tocopherol			HMDB0006335,HMDB0001492	C14152,C02483		Pos Late
100009005	402	52477	165158	Lipid	Plasmalogen	2801	NAMED	ZVVYJAAMWXATNY-PRWZWGSOSA-N	[H][C@](OC(CCCCCCC/C=C\CCCCCCCC)=O)(COP(OCCN)(O)=O)CO/C=C\CCCCCCCCCCCCCC	1-(1-enyl-palmitoyl)-2-oleoyl-GPE (P-16:0/18:1)*	1-(1-enyl-palmitoyl)-2-oleoyl-GPE (P-16:0/18:1)*		24769228	HMDB0011342		52925128	Pos Late
100009025	402	52495	165187	Lipid	Sphingomyelins	3125	NAMED	YXSZOBWVQJIWNE-QVDCKBILSA-N	[H][C@](NC(CCCCCCCCCCCCCCCCCCCC)=O)(COP(OCC[N+](C)(C)C)([O-])=O)[C@@](O)([H])/C=C/CCCCCCCCCCCCC	sphingomyelin (d18:1/21:0, d17:1/22:0, d16:1/23:0)*	sphingomyelin (d18:1/21:0, d17:1/22:0, d16:1/23:0)*			HMDB0240619,HMDB0240611,HMDB0240621			Pos Late
100009028	402	52604	165334	Lipid	Dihydroceramides	3010	NAMED	GCGTXOVNNFGTPQ-JHOUSYSJSA-N	[H][C@](NC(CCCCCCCCCCCCCCC)=O)(CO)[C@@](O)([H])CCCCCCCCCCCCCCC	N-palmitoyl-sphinganine (d18:0/16:0)	N-palmitoyl-sphinganine (d18:0/16:0)	5966-29-0	4446685	HMDB11760		5283572	Pos Late
100009030	402	53010	166340	Lipid	Lactosylceramides (LCER)	3088	NAMED	HLIJNIKSBCIDGO-QKLMXXKVSA-N	O=C(CCCCCCCCCCCCCCC)N[C@@]([C@]([H])(O)/C=C/CCCCCCCCCCCCC)([H])CO[C@H](O1)[C@H](O)[C@@H](O)[C@@H]([C@H]1CO)O[C@H](O2)[C@H](O)[C@@H](O)[C@H]([C@H]2CO)O	lactosyl-N-palmitoyl-sphingosine (d18:1/16:0)	lactosyl-N-palmitoyl-sphingosine (d18:1/16:0)	4201-62-1		HMDB0006750		53477895	Pos Late
100009056	209	52743	166412	Nucleotide	Dinucleotide	4296	NAMED	HQXUOLIEBGPXRE-VMIOUTBZSA-N	O[C@H]([C@@H]1OP(OC[C@H]2O[C@@H](N(C=CC3=O)C(N3)=O)[C@H](O)[C@@H]2O)(O)=O)[C@@H](O[C@@H]1CO)N4C(N=C(N)NC5=O)=C5N=C4	(3'-5')-guanylyluridine	(3'-5')-guanylyluridine	4785-07-3	32821064			145459101	Neg
100009057	209	52742	166411	Nucleotide	Dinucleotide	4298	NAMED	BJDSHVBWORJTID-VMIOUTBZSA-N	O[C@H]([C@@H]1O)[C@@H](O[C@@H]1COP(O[C@@H]([C@H]2O)[C@H](O[C@H]2N(C=CC3=O)C(N3)=O)CO)(O)=O)N4C(N=C(N)NC5=O)=C5N=C4	(3'-5')-uridylylguanosine	(3'-5')-uridylylguanosine	3474-04-2	96654			107394	Neg
100009058	209	52741	166410	Nucleotide	Dinucleotide	4299	NAMED	KXSPLNAXPMVUEC-NCOIDOBVSA-N	O[C@H]1[C@H](N(C=CC2=O)C(N2)=O)O[C@H](CO)[C@H]1OP(OC[C@H]3O[C@@H](N(C=CC4=O)C(N4)=O)[C@H](O)[C@@H]3O)(O)=O	(3'-5')-uridylyluridine	(3'-5')-uridylyluridine	2415-43-2	92384			145459105	Neg
100009060	209	52740	166409	Nucleotide	Dinucleotide	4288	NAMED	RNNPIPQLZRGXIG-KPKSGTNCSA-N	O[C@H]([C@@H]1OP(OC[C@H]2O[C@@H](N(C=CC3=O)C(N3)=O)[C@H](O)[C@@H]2O)(O)=O)[C@@H](O[C@@H]1CO)N4C(N=CN=C5N)=C5N=C4	(3'-5')-adenylyluridine	(3'-5')-adenylyluridine	3051-84-1	100483			145459093	Neg
100009062	209	52753	166413	Nucleotide	Dinucleotide	4286	NAMED	NHEPQPHJXSVOGF-KPKSGTNCSA-N	O[C@H]([C@@H]1OP(OC[C@H]2O[C@@H](N(C=CC(N)=N3)C3=O)[C@H](O)[C@@H]2O)(O)=O)[C@@H](O[C@@H]1CO)N4C(N=CN=C5N)=C5N=C4	(3'-5')-adenylylcytidine	(3'-5')-adenylylcytidine	4833-63-0	9050769			10875494	Neg
100009064	209	52746	166416	Nucleotide	Dinucleotide	4295	NAMED	DQTQQHQGSZWEMR-VMIOUTBZSA-N	O[C@H]([C@@H]1OP(OC[C@H]2O[C@@H](N(C=CC(N)=N3)C3=O)[C@H](O)[C@@H]2O)(O)=O)[C@@H](O[C@@H]1CO)N4C(N=C(N)NC5=O)=C5N=C4	(3'-5')-guanylylcytidine	(3'-5')-guanylylcytidine	4785-04-0	96791			145459099	Neg
100009204	402	57341	210842	Lipid	Phosphatidylethanolamine (PE)	2405	NAMED	SLKDGVPOSSLUAI-PGUFJCEWSA-N	O=C(CCCCCCCCCCCCCCC)OC[C@]([H])(COP(OCCN)(O)=O)OC(CCCCCCCCCCCCCCC)=O	1,2-dipalmitoyl-GPE (16:0/16:0)*	1,2-dipalmitoyl-GPE (16:0/16:0)*		393103	HMDB0008923		445468	Pos Late
100009231	400	54914	208424	Peptide	Gamma-glutamyl Amino Acid	648	NAMED	SQBNIUOYNOKDTI-WHFBIAKZSA-N	OC([C@H](CO)NC(CC[C@H](N)C(O)=O)=O)=O	gamma-glutamylserine	gamma-glutamylserine	5875-35-4	18691889	HMDB0029158		22844748	Pos Early
100009232	400	53231	179281	Xenobiotics	Chemical	6240	NAMED	DZLNHFMRPBPULJ-VKHMYHEASA-N	O=C(O)[C@]1(NCSC1)[H]	thioproline	thioproline	34592-47-4	84120	HMDB0062164		93176	Pos Early
100009235	209	52829	165674	Amino Acid	Tyrosine Metabolism	233	NAMED	AEYFMBSSPMLYKU-UHFFFAOYSA-N	O=C(O)C(CC1=CC=CC=C1)NC(CC(C)C)=O	isovalerylphenylalanine*	isovalerylphenylalanine*		11856508				Neg
100009237	305	53232	179407	Xenobiotics	Bacterial/Fungal	5319	NAMED	WZVZUKROCHDMDT-UHFFFAOYSA-N	OC(C(CC)N([H])C(C)=O)=O	2-acetamidobutanoate	2-acetamidobutanoate		270613			306107	Polar
100009245	305	54727	207383	Amino Acid	Glycine, Serine and Threonine Metabolism	12	NAMED	UQLRMDQICPNIIJ-UHFFFAOYSA-N	OCC(C(O)=O)N([H])C(N([H])[H])=O	N-carbamoylserine	N-carbamoylserine		2920052			3687740	Polar
100009246	400	53229	179277	Amino Acid	Glycine, Serine and Threonine Metabolism	16	NAMED	CDUUKBXTEOFITR-UHFFFAOYSA-N	OCC(N)(C)C(O)=O	2-methylserine	2-methylserine		85112		C02115	94309	Pos Early
100009272	402	53013	166346	Lipid	Hexosylceramides (HCER)	3058	NAMED	VJLLLMIZEJJZTE-NNTBDIJYSA-N	[H][C@](O)([C@@](NC(CCCCCCCCCCCCCCC)=O)(CO[C@@H]1O[C@H](CO)[C@@H](O)[C@H](O)[C@H]1O)[H])/C=C/CCCCCCCCCCCCC	glycosyl-N-palmitoyl-sphingosine (d18:1/16:0)	glycosyl-N-palmitoyl-sphingosine (d18:1/16:0)						Pos Late
100009393	209	57651	212701	Lipid	Long Chain Polyunsaturated Fatty Acid (n3 and n6)	1552	NAMED	KBGYPXOSNDMZRV-PDBXOOCHSA-N	CC/C=C\C/C=C\C/C=C\CCCCCC(O)=O	hexadecatrienoate (16:3n3)	hexadecatrienoate (16:3n3)	7561-64-0	4471853			91820460	Neg
100009394	209	57652	212703	Lipid	Long Chain Polyunsaturated Fatty Acid (n3 and n6)	1567	NAMED	WPJGPAAPSBVXNU-HZJYTTRNSA-N	CCCCC/C=C\C/C=C\CCCCCC(O)=O	hexadecadienoate (16:2n6)	hexadecadienoate (16:2n6)	28290-73-5	13628094	HMDB0000477		13932172	Neg
100010834	305	54676	180875	Lipid	Fatty Acid, Dicarboxylate	1663	NAMED	XJMMNTGIMDZPMU-UHFFFAOYSA-N	OC(CC(CC(O)=O)C)=O	3-methylglutarate/2-methylglutarate	3-methylglutarate/2-methylglutarate			HMDB0000422,HMDB0000752		12284,12046	Polar
100010839	402	54691	180906	Lipid	Lysoplasmalogen	2840	NAMED	CFANDHZPOSNKNO-UDHSZFGOSA-N	O=P(O)(OCCN)OC[C@@](OC(CCCCCCC/C=C\CCCCCCCC)=O)([H])CO/C=C\CCCCCC/C=C\CCCCCCCC	1-(1-enyl-oleoyl)-2-oleoyl-GPE (P-18:1/18:1)*	1-(1-enyl-oleoyl)-2-oleoyl-GPE (P-18:1/18:1)*		24769325	HMDB0011441		53480897	Pos Late
100010840	402	54693	180936	Xenobiotics	Bacterial/Fungal	5320	NAMED	UYRHHBXYXSYGHA-UHFFFAOYSA-N	CCCCCCCc(cc1=O)[nH]c2c1cccc2	2-heptyl-1H-quinolin-4-one (HHQ)	2-heptyl-1H-quinolin-4-one (HHQ)						Pos Late
100010859	209	54913	208296	Amino Acid	Leucine, Isoleucine and Valine Metabolism	355	NAMED	BCLKLWIHEICBIR-ZETCQYMHSA-N	CC(C)CC(N[C@@H](CCC(N)=O)C(O)=O)=O	isovalerylglutamine	isovalerylglutamine		32470049				Neg
100010869	305	57547	211434	Amino Acid	Leucine, Isoleucine and Valine Metabolism	429	NAMED	AOWPAWLEXIYETE-UHFFFAOYSA-N	OC(C)(C(O)=O)C(C)O	2,3-dihydroxy-2-methylbutyrate	2,3-dihydroxy-2-methylbutyrate	14868-24-7	266858	HMDB0029576		301941	Polar
100010895	400	57554	211532	Nucleotide	Pyrimidine Metabolism, Cytidine containing	4265	NAMED	RFCQJGFZUQFYRF-ZOQUXTDFSA-N	O=C1N(C=CC(N)=N1)[C@@H]([C@H](OC)[C@@H]2O)O[C@@H]2CO	2'-O-methylcytidine	2'-O-methylcytidine	2140-72-9	133067			150971	Pos Early
100010896	209	57655	212709	Nucleotide	Pyrimidine Metabolism, Uracil containing	4224	NAMED	SXUXMRMBWZCMEN-ZOQUXTDFSA-N	CO[C@@H]1[C@@H]([C@H](O[C@H]1N2C=CC(NC2=O)=O)CO)O	2'-O-methyluridine	2'-O-methyluridine	2140-76-3	92343	HMDB0240328		102212	Neg
100010911	209	54934	208336	Amino Acid	Glutamate Metabolism	65	NAMED	NDPAKOLXUGZWID-LURJTMIESA-N	O=C(CCC)N[C@H](C(O)=O)CCC(N)=O	butyrylglutamine/isobutyrylglutamine	butyrylglutamine/isobutyrylglutamine						Neg
100015624	402	57372	210899	Lipid	Ceramides	3034	NAMED	HILTUFAERVOALR-MQXYEJFFSA-N	[H][C@](NC(CCCCCCCCCCCCCCCCCCCCC)=O)(CO)[C@@](O)([H])/C=C/CCCCCCCC/C=C\CCC	N-behenoyl-sphingadienine (d18:2/22:0)*	N-behenoyl-sphingadienine (d18:2/22:0)*						Pos Late
100015637	209	57663	212725	Lipid	Fatty Acid, Monohydroxy	1975	NAMED	RPGJJWLCCOPDAZ-UHFFFAOYSA-N	CCCCCCCCCCCCCCCCCCCCC(O)C(O)=O	2-hydroxybehenate	2-hydroxybehenate		167899	HMDB0061660		193484	Neg
100015638	209	61698	217999	Lipid	Fatty Acid, Monohydroxy	1977	NAMED	UFOOFOUFKSIFCD-KTKRTIGZSA-N	OC(C(O)=O)CCCCCCCCCCCC/C=C\CCCCCCCC	2-hydroxynervonate*	2-hydroxynervonate*		4472208			5312783	Neg
100015641	209	57664	212727	Lipid	Endocannabinoid	2197	NAMED	MBDKGXAMSZIDKF-KTKRTIGZSA-N	CCCCCCCC/C=C\CCCCCCCC(NC(C(O)=O)CO)=O	N-oleoylserine	N-oleoylserine		21466990			44190514	Neg
100015648	209	57383	210921	Amino Acid	Leucine, Isoleucine and Valine Metabolism	406	NAMED	CRFNGMNYKDXRTN-CITAKDKDSA-N	CCCC(SCCN([H])C(CCN([H])C([C@@](C(COP(O)(OP(O)(OC[C@@H](O[C@H]([C@@H]1O)N2C3=C(N=C2)C(N)=NC=N3)[C@H]1OP(O)(O)=O)=O)=O)(C)C)(O)[H])=O)=O)=O	butyryl/isobutyryl CoA	butyryl/isobutyryl CoA			HMDB0001088	C00136	265,122283	Neg
100015649	209	57386	210924	Amino Acid	Leucine, Isoleucine and Valine Metabolism	350	NAMED	UYVZIWWBJMYRCD-UHFFFAOYSA-N	CC(C)CC(SCCNC(CCNC(C(O)C(COP(O)(OP(O)(OCC1OC(C(O)C1OP(O)(O)=O)N2C=NC3=C2N=CN=C3N)=O)=O)(C)C)=O)=O)=O	isovaleryl/2-methylbutyryl CoA	isovaleryl/2-methylbutyryl CoA			HMDB0001041	C01033	439371,11966141	Neg
100015666	400	57404	211020	Lipid	Phospholipid Metabolism	2242	NAMED	ZWZWYGMENQVNFU-AKGZTFGVSA-N	OC([C@@H](N)COP(OCC(CO)O)(O)=O)=O	glycerophosphoserine*	glycerophosphoserine*		2339060			3081457	Pos Early
100015735	402	57432	211086	Lipid	Ceramides	3048	NAMED	ZKRPGPZHULJLKJ-IMVLJIQESA-N	OC(/C=C/CCCCCCCCCCCCC)C(CO)NC(CCCCCCCCCCCCC)=O	ceramide (d18:1/14:0, d16:1/16:0)*	ceramide (d18:1/14:0, d16:1/16:0)*			HMDB0240681,HMDB0011773			Pos Late
100015737	402	57434	211088	Lipid	Ceramides	3049	NAMED	ICWGMOFDULMCFL-SJCQXOIGSA-N	OC(/C=C/CCCCCCCCCCCCC)C(CO)NC(CCCCCCCCCCCCCCCC)=O	ceramide (d18:1/17:0, d17:1/18:0)*	ceramide (d18:1/17:0, d17:1/18:0)*			HMDB0240683,HMDB0240678			Pos Late
100015744	402	57443	211097	Lipid	Ceramides	3053	NAMED	QMVWGDBKESWTON-OQKRWUNJSA-N	CCCCCCCCCCCCC/C=C/C(O)C(NC(CCC/C=C/CC/C=C/CCCCCCCCCCCCCC)=O)CO	ceramide (d18:2/24:1, d18:1/24:2)*	ceramide (d18:2/24:1, d18:1/24:2)*			HMDB0240679,HMDB0240680			Pos Late
100015755	402	57440	211094	Lipid	Ceramides	3051	NAMED	XWBWIAOWSABHFI-QOSDPKFLSA-N	OC(/C=C/CCCCCCCCCCCCC)C(CO)NC(CCCCCCCCCCCCCCCCCCC)=O	ceramide (d18:1/20:0, d16:1/22:0, d20:1/18:0)*	ceramide (d18:1/20:0, d16:1/22:0, d20:1/18:0)*			HMDB0240684,HMDB0240682,HMDB0004951			Pos Late
100015962	400	57687	213101	Amino Acid	Lysine Metabolism	138	NAMED	CDLVFVFTRQPQFU-UHFFFAOYSA-N	C[N+](C)(C)CCCCC([O-])=O	N,N,N-trimethyl-5-aminovalerate	N,N,N-trimethyl-5-aminovalerate		34236878			14274897	Pos Early
100015965	400	63152	221889	Xenobiotics	Food Component/Plant	5090	NAMED	WYUFTYLVLQZQNH-UHFFFAOYSA-N	CCOC1C(O)C(O)C(O)C(CO)O1	ethyl alpha-glucopyranoside	ethyl alpha-glucopyranoside	34625-23-5	378664	HMDB0029968		11127487	Pos Early
100019876	209	61797	218188	Lipid	Fatty Acid Metabolism (Acyl Glycine)	1831	NAMED	OUVKAFAQXIHKRD-UHFFFAOYSA-N	O=C(NCC(O)=O)CCCCCCCO	8-hydroxyoctanoylglycine	8-hydroxyoctanoylglycine						Neg
100019886	209	61691	217986	Peptide	Dipeptide	1027	NAMED	BRUHBTCDONOARU-UHFFFAOYSA-N	O=C(O)C(CC1=CNC=N1)NC(CCCC)=O	valerylhistidine*	valerylhistidine*			HMDB0029129		18218255	Neg
100019888	209	61693	217988	Amino Acid	Tryptophan Metabolism	329	NAMED	JROXMYGUCMIQQD-UHFFFAOYSA-N	O=C(O)C(NC(CCCC)=O)CC1=CNC2=C1C=CC=C2	valeryltryptophan*	valeryltryptophan*			HMDB0029138		3360287	Neg
100019890	209	61697	217998	Lipid	Fatty Acid, Monohydroxy	1993	NAMED	PNPWTPYWWUOMDS-UHFFFAOYSA-N	O=C(O)CC(O)CCCCCCCCCCCCCCCCCCC	3-hydroxybehenate*	3-hydroxybehenate*		4446048			5282921	Neg
100019892	209	61700	218003	Lipid	Fatty Acid, Monohydroxy	1974	NAMED	CPLYLXYEVLGWFJ-UHFFFAOYSA-N	CCCCCCCCCCCCCCCCCCC(O)C(O)=O	2-hydroxyarachidate*	2-hydroxyarachidate*		4395406			5225199	Neg
100019893	209	61701	218005	Lipid	Fatty Acid, Monohydroxy	1992	NAMED	XXKHCFPQYSMGCI-UHFFFAOYSA-N	CCCCCCCCCCCCCCCCCC(O)CC(O)=O	3-hydroxyarachidate*	3-hydroxyarachidate*		4446045	HMDB0062566		5282918	Neg
100019894	305	61699	218001	Lipid	Fatty Acid, Monohydroxy	1976	NAMED	MSUOLNSQHLHDAS-UHFFFAOYSA-N	OC(CCCCCCCCCCCCCCCCCCCCCC)C(O)=O	2-hydroxylignocerate*	2-hydroxylignocerate*		92507	HMDB0039540	C17873	102430	Polar
100019957	209	61822	218242	Lipid	Endocannabinoid	2198	NAMED	CLHUCXCVFSEJRR-UHFFFAOYSA-N	CCCCCCCCCCCCCCCCCC(NC(C(O)=O)CO)=O	N-stearoylserine*	N-stearoylserine*		15545488				Neg
100019960	209	61827	218247	Lipid	Fatty Acid, Monohydroxy	1960	NAMED	RGMMREBHCYXQMA-UHFFFAOYSA-N	OC(C(O)CCCCC)=O	2-hydroxyheptanoate*	2-hydroxyheptanoate*		2032206			2750949	Neg
100019966	209	61843	218451	Lipid	Fatty Acid, Monohydroxy	1991	NAMED	MFBDGGFIQVOLTJ-MDZDMXLPSA-N	CCCCCCCC/C=C/CCCCCC(O)CC(O)=O	3-hydroxyoleate*	3-hydroxyoleate*						Neg
100019968	305	61858	218556	Carbohydrate	Pentose Metabolism	1290	NAMED	QXKAIJAYHKCRRA-PZGQECOJSA-N	OC[C@H](O)[C@@H](O)[C@@H](O)C(O)=O	lyxonate	lyxonate			HMDB0060255			Polar
100020203	400	62062	218866	Xenobiotics	Food Component/Plant	5065	NAMED	DJMIFDZBCUUQJN-NTSWFWBYSA-N	O[C@@H]1[C@H](C([O-])=O)[N+](C)(C)CC1	3-hydroxystachydrine*	3-hydroxystachydrine*		391002		C10151	46173781	Pos Early
100020217	400	62947	220818	Amino Acid	Urea cycle; Arginine and Proline Metabolism	519	NAMED	KXONJPJIFNGMCN-UHFFFAOYSA-N	O=C(C([N+](C)(C)C)C)N1CCCC1C([O-])=O	N,N,N-trimethyl-alanylproline betaine (TMAP)	N,N,N-trimethyl-alanylproline betaine (TMAP)			HMDB0240365			Pos Early
100020219	400	62863	220648	Xenobiotics	Food Component/Plant	4786	NAMED	OLNJUISKUQQNIM-UHFFFAOYSA-N	O=CC1=CNC2=CC=CC=C12	3-formylindole	3-formylindole	487-89-8	9838	HMDB29737	C08493	10256	Pos Early
100020242	400	62105	218951	Amino Acid	Polyamine Metabolism	549	NAMED	SKQLBVJMDVTJMX-UHFFFAOYSA-N	CC(N(C(C)=O)CCCCNCCCN)=O	diacetylspermidine*	diacetylspermidine*		25944163	HMDB0002172	C03413	132680	Pos Early
100020343	209	62850	220619	Lipid	Long Chain Polyunsaturated Fatty Acid (n3 and n6)	1551	NAMED	HXHZGHRLVRFQDR-HZJYTTRNSA-N	OC(CCC/C=C\C/C=C\CCCCC)=O	tetradecadienoate (14:2)*	tetradecadienoate (14:2)*	39039-37-7	4471834	HMDB0000560		5312409	Neg
100020351	209	62852	220621	Amino Acid	Leucine, Isoleucine and Valine Metabolism	419	NAMED	JDXMIYHOSFNZKO-UHFFFAOYSA-N	OC(C(C(C)C)NC(N)=O)=O	N-carbamoylvaline	N-carbamoylvaline	26081-00-5	4324497			448879	Neg
100020361	400	62853	220624	Amino Acid	Urea cycle; Arginine and Proline Metabolism	489	NAMED	YCCMTCQQDULIFE-UHFFFAOYSA-N	NC1CCCNC1=O	3-amino-2-piperidone	3-amino-2-piperidone	1892-22-4	4371576	HMDB0000323		5200225	Pos Early
100020371	400	63151	221884	Amino Acid	Alanine and Aspartate Metabolism	33	NAMED	QCYOIFVBYZNUNW-BYPYZUCNSA-N	C[C@@](C(O)=O)(N(C)C)[H]	N,N-dimethylalanine	N,N-dimethylalanine	2812-31-9	4589713			5488191	Pos Early
100020372	209	63583	222852	Xenobiotics	Food Component/Plant	5215	NAMED	DWLVFWDCSFTDOD-UHFFFAOYSA-N	OC(C(C1=CNC2=C1C=CC=C2)=O)=O	3-indoleglyoxylic acid	3-indoleglyoxylic acid	1477-49-2	66497			73863	Neg
100020378	209	63357	222415	Lipid	Fatty Acid, Dicarboxylate	1710	NAMED	LPIOYESQKJFWPQ-UHFFFAOYSA-N	OC(C(O)=O)CCCCCCCC(O)=O	2-hydroxysebacate	2-hydroxysebacate	103963-71-9	113866	HMDB0000424		128458	Neg
100020407	209	64041	233186	Xenobiotics	Food Component/Plant	4889	NAMED	CGSFDOCYHBJLFW-WMLDXEAASA-N	O=C([C@@]1(CC2=CC(OS(=O)(O)=O)=CC=C2)[H])OC[C@@]1(CC3=CC(O)=CC=C3)[H]	enterolactone sulfate	enterolactone sulfate			HMDB0240506,HMDB0240505			Neg
100020417	400	62862	220645	Amino Acid	Lysine Metabolism	115	NAMED	XXEWFEBMSGLYBY-ZETCQYMHSA-N	OC([C@@H](N)CCCCN(C)C)=O	N6,N6-dimethyllysine	N6,N6-dimethyllysine	2259-86-1	167778	HMDB0013287	C05545	193344	Pos Early
100020545	400	63254	222161	Amino Acid	Lysine Metabolism	110	NAMED	UNPVIYLDJYPILW-VIFPVBQESA-N	OC([C@@H](NC(C)=O)CCCCN(C)C)=O	N2-acetyl,N6,N6-dimethyllysine	N2-acetyl,N6,N6-dimethyllysine						Pos Early
100020549	209	62571	219957	Lipid	Primary Bile Acid Metabolism	3472	NAMED	RBLDVEUUCHVWMW-LFKDYQRZSA-N	O[C@H]1[C@@]2([H])[C@]3([H])CC[C@H]([C@H](C)CCC(O)=O)[C@@]3(C)[C@@H](O)C[C@]2([H])[C@@]4(C)CC[C@@H](OC5C(O)C(O)C(O)C(C(O)=O)O5)CC4C1	cholic acid glucuronide	cholic acid glucuronide			HMDB0002577		21252309	Neg
100020723	209	62396	219543	Nucleotide	Dinucleotide	4289	NAMED	UYSXBCQACJTYFS-XPWFQUROSA-N	O[C@@H]1[C@@H]([C@@H](CO)O[C@H]1N2C3=NC=NC(N([H])[H])=C3N=C2)OP(OC[C@H]([C@H]([C@H]4O)O)O[C@H]4N5C6=NC=NC(N([H])[H])=C6N=C5)(O)=O	(3'-5')-adenylyladenosine*	(3'-5')-adenylyladenosine*		85040			94231	Neg
100020724	209	62760	220362	Nucleotide	Dinucleotide	4287	NAMED	LWBLDUTUVIXFJE-INFSMZHSSA-N	O[C@@H]1[C@@H]([C@@H](CO)O[C@H]1N2C3=NC=NC(N([H])[H])=C3N=C2)OP(OC[C@H]([C@H]([C@H]4O)O)O[C@H]4N5C(N([H])C(N([H])[H])=NC6=O)=C6N=C5)(O)=O	(3'-5')-adenylylguanosine*	(3'-5')-adenylylguanosine*		392294			135508729	Neg
100020725	209	62761	220363	Nucleotide	Dinucleotide	4294	NAMED	PBWYGOYNGCCLAU-UHFFFAOYSA-N	OC1C(OP(OCC2OC(N3C=NC4=C3N=CN=C4N)C(O)C2O)(O)=O)C(CO)OC1N5C=NC6=C5N=C(N)NC6=O	(3'-5')-guanylyladenosine*	(3'-5')-guanylyladenosine*						Neg
100020728	209	62399	219546	Nucleotide	Dinucleotide	4293	NAMED	VSIFECIDUDPNRC-UHFFFAOYSA-N	OC1C(OP(OCC2OC(N3C=CC(NC3=O)=O)C(O)C2O)(O)=O)C(CO)OC1N4C=CC(N)=NC4=O	(3'-5')-cytidylyluridine*	(3'-5')-cytidylyluridine*					145459097	Neg
100020729	209	62398	219545	Nucleotide	Dinucleotide	4297	NAMED	LENQVXALZPDAFB-UHFFFAOYSA-N	OC1C(OP(OCC2OC(N3C=CC(N)=NC3=O)C(O)C2O)(O)=O)C(CO)OC1N4C(NC(C=C4)=O)=O	(3'-5')-uridylylcytidine*	(3'-5')-uridylylcytidine*					145459103	Neg
100020837	305	63042	221622	Xenobiotics	Drug - Topical Agents	5962	NAMED	AKEUNCKRJATALU-UHFFFAOYSA-N	OC(C1=C(O)C=CC=C1O)=O	2,6-dihydroxybenzoic acid	2,6-dihydroxybenzoic acid	303-07-1	8974	HMDB0013676		9338	Polar
100020842	400	62819	220461	Amino Acid	Lysine Metabolism	137	NAMED	UYZSNVLEDLCWGU-UHFFFAOYSA-N	CN(C)CCCCC(O)=O	N,N-dimethyl-5-aminovalerate	N,N-dimethyl-5-aminovalerate						Pos Early
100020859	209	63118	221780	Lipid	Secondary Bile Acid Metabolism	3497	NAMED	CVNYHSDFZXHMMJ-VPUMZWJWSA-N	O=C1[C@@]([C@]([C@H](C)CCC(O)=O)([H])CC2)(C)[C@]2([H])[C@@]3([H])[C@@](C1)([H])[C@](CC[C@H]4O)(C)[C@](C4)([H])CC3	12-ketolithocholate	12-ketolithocholate	5130-29-0	2338365	HMDB0000328		3080612	Neg
100020967	209	63009	221130	Amino Acid	Glutathione Metabolism	590	NAMED	PWCIUOASSAHGHI-WPZUCAASSA-N	O=C(CC[C@@H](C(O)=O)N([H])[H])N([H])[C@H](C(N([H])CC(O)=O)=O)CSC(C(O)=O)CC(O)=O	S-(1,2-dicarboxyethyl)glutathione	S-(1,2-dicarboxyethyl)glutathione	1115-52-2	7978145			9802383	Neg
100020974	400	64336	237356	Xenobiotics	Chemical	6254	NAMED	AQSRRZGQRFFFGS-UHFFFAOYSA-N	Cc1ncccc1O	3-hydroxy-2-methylpyridine	3-hydroxy-2-methylpyridine	1121-25-1	63884			70719	Pos Early
100020993	209	62841	220605	Peptide	Dipeptide	751	NAMED	NAKUGCPAQTUSBE-DTWKUNHWSA-N	O=C1N[C@@H](CC2=CNC=N2)C(N3CCC[C@]13[H])=O	cyclo(his-pro) (D,L)*	cyclo(his-pro) (D,L)*						Neg
100021000	402	62851	220620	Lipid	Sphingomyelins	3105	NAMED	FAVAZPKFPKOYCT-VTAPXIELSA-N	CCCCCCCCCCCCCCC(O)C(N[C@@H](COP([O-])(OCC[N+](C)(C)C)=O)[C@@H](/C=C/CCCCCCCCCCCCC)O)=O	hydroxypalmitoyl sphingomyelin (d18:1/16:0(OH))**	hydroxypalmitoyl sphingomyelin (d18:1/16:0(OH))**						Pos Late
100021018	400	63043	221624	Xenobiotics	Chemical	6249	NAMED	DHGUMNJVFYRSIG-UHFFFAOYSA-N	[H]N([H])C1=NCCCC1	2-iminopiperidine	2-iminopiperidine	16011-96-4	76870			85237	Pos Early
100021052	400	64071	235061	Amino Acid	Urea cycle; Arginine and Proline Metabolism	501	NAMED	LJNDQMBPIQGDNB-UHFFFAOYSA-N	O=C(O)C(NCC(O)=O)CCCNC(N)=N	carboxymethylarginine	carboxymethylarginine	18416-86-9	11545330	HMDB39111			Pos Early
100021065	209	63048	221638	Xenobiotics	Bacterial/Fungal	5298	NAMED	IJKRDVKGCQRKBI-UHFFFAOYSA-N	CCCCCCC1CC1CCCCCCCCCC(O)=O	lactobacillic acid	lactobacillic acid	503-06-0	9988			656761	Neg
100021194	400	63155	221896	Xenobiotics	Food Component/Plant	5210	NAMED	XYUPSBLFPTWJLC-UHFFFAOYSA-N	OC(C(C)N([H])CC(O)=O)=O	N-carboxymethylalanine	N-carboxymethylalanine	106327-05-3	2044984			440119	Pos Early
100021220	209	63678	223091	Amino Acid	Methionine, Cysteine, SAM and Taurine Metabolism	476	NAMED	SBQWITJAJITAMM-UHFFFAOYSA-N	OC(CCC(NCCS(=O)(O)=O)=O)=O	succinoyltaurine	succinoyltaurine		20509456				Neg
100021223	209	63224	222081	Lipid	Endocannabinoid	2181	NAMED	ADFXUGRCALOSKU-UHFFFAOYSA-N	CCCCCC(NCCS(=O)(O)=O)=O	hexanoyltaurine	hexanoyltaurine		1680723			2245940	Neg
100021238	400	63039	221211	Peptide	Dipeptide	933	NAMED	WJSNJMXOBDSZDL-UHFFFAOYSA-N	NC(CC1=CC=CC=C1)C(N2C(C(O)=O)CC(O)C2)=O	phenylalanylhydroxyproline*	phenylalanylhydroxyproline*		35032073	HMDB0011176		53480675	Pos Early
100021261	400	63052	221645	Peptide	Dipeptide Derivative	653	NAMED	JCCZCUUYYHWRGX-UHFFFAOYSA-N	NC(CC(C)C)C(N1C(C(O)=O)CC(O)C1)=O	leucylhydroxyproline*	leucylhydroxyproline*		20170035	HMDB0028930		20847829	Pos Early
100021262	400	63051	221644	Peptide	Dipeptide Derivative	652	NAMED	IFZSZULHIWFRSB-UHFFFAOYSA-N	NC(C(C)CC)C(N1C(C(O)=O)CC(O)C1)=O	isoleucylhydroxyproline*	isoleucylhydroxyproline*		35032815	HMDB0028908		61158802	Pos Early
100021329	400	63339	222374	Xenobiotics	Food Component/Plant	5211	NAMED	BOWUOGIPSRVRSJ-RXMQYKEDSA-N	O=C1NCCCC[C@H]1N	(S)-a-amino-omega-caprolactam	(S)-a-amino-omega-caprolactam	21568-87-6	388871		C02837	440599	Pos Early
100021372	305	63739	223275	Amino Acid	Methionine, Cysteine, SAM and Taurine Metabolism	449	NAMED	ONFOSYPQQXJWGS-UHFFFAOYSA-N	CSCCC(O)C(O)=O	2-hydroxy-4-(methylthio)butanoic acid	2-hydroxy-4-(methylthio)butanoic acid	583-91-5		HMDB0037115		11427	Polar
100021400	209	63725	223231	Lipid	Fatty Acid, Trihydroxy	2048	NAMED	JHGVFGJXFVIYSM-BSHMHQBXSA-N	O=C(O)CCCCCCC[C@H](O)[C@H](O)[C@H](O)/C=C\CCCCC	9,10,11-TriHOME	9,10,11-TriHOME	339186-36-6	17220733			16061050	Neg
100021467	305	63264	222194	Partially Characterized Molecules	Partially Characterized Molecules	6424	NAMED			pentose acid*	pentose acid*			HMDB0000892	C00803	7991	Polar
100021469	209	63406	222537	Amino Acid	Phenylalanine Metabolism	144	NAMED	POWFRKKVHBUFNI-UHFFFAOYSA-N	CCCC(NC(CC1=CC=CC=C1)C(O)=O)=O	N-butyryl-phenylalanine	N-butyryl-phenylalanine		14753680				Neg
100021471	209	63412	222541	Amino Acid	Phenylalanine Metabolism	145	NAMED	WJCPHVOETGDIKT-UHFFFAOYSA-N	CC(C(NC(CC1=CC=CC=C1)C(O)=O)=O)C	N-isobutyryl-phenylalanine	N-isobutyryl-phenylalanine		9293144			11118012	Neg
100021474	209	63415	222551	Amino Acid	Leucine, Isoleucine and Valine Metabolism	337	NAMED	QRHYCLBYHIKSTA-UHFFFAOYSA-N	CCCC(NC(CC(C)C)C(O)=O)=O	N-butyryl-leucine	N-butyryl-leucine		14028016				Neg
100021475	209	63416	222552	Amino Acid	Leucine, Isoleucine and Valine Metabolism	388	NAMED	ANKPSSPTFFQSKS-UHFFFAOYSA-N	CCCC(NC(C(C)CC)C(O)=O)=O	N-butyryl-isoleucine	N-butyryl-isoleucine		16412598				Neg
100021478	400	64596	238817	Amino Acid	Histidine Metabolism	93	NAMED	MXETUSMIYKMMAT-UHFFFAOYSA-N	CN1C=NC=C1CC(O)C(O)=O	1-methyl-5-imidazolelactate	1-methyl-5-imidazolelactate	2022510-60-5	65563369				Pos Early
100021502	209	63436	222605	Lipid	Medium Chain Fatty Acid	1499	NAMED	WXBXVVIUZANZAU-CMDGGOBGSA-N	CCCCCCC/C=C/C(O)=O	(2 or 3)-decenoate (10:1n7 or n8)	(2 or 3)-decenoate (10:1n7 or n8)						Neg
100021503	400	63854	223435	Amino Acid	Polyamine Metabolism	542	NAMED	YANFYYGANIYHGI-UHFFFAOYSA-N	O=C(N)NCCCCN	N-carbamoylputrescine	N-carbamoylputrescine		488	HMDB0033458	C00436	502	Pos Early
100021530	400	64177	236998	Amino Acid	Methionine, Cysteine, SAM and Taurine Metabolism	460	NAMED	CAMXXPUSAROUCX-BYPYZUCNSA-N	SC[C@@H](C(O)=O)NCCC(O)=O	S-carboxyethylcysteine	S-carboxyethylcysteine	4033-46-9	19955529				Pos Early
100021538	209	63841	223406	Xenobiotics	Chemical	6262	NAMED	YPDHMBTYUUZFOA-UHFFFAOYSA-N	CCCCOC(CC(S(=O)(O)=O)C(OCCCC)=O)=O	dibutyl sulfosuccinate	dibutyl sulfosuccinate	5144-51-4	375186			423891	Neg
100021550	209	63767	223320	Xenobiotics	Chemical	6264	NAMED	VQMSRUREDGBWKT-UHFFFAOYSA-N	O=C(O)c1ccnc2c1cccc2	4-quinolinecarboxylic acid	4-quinolinecarboxylic acid	486-74-8	9826		C06414	10243	Neg
100021650	209	63607	222931	Lipid	Primary Bile Acid Metabolism	3458	NAMED	WHMOBEGYTDWMIG-BSWAIDMHSA-N	O[C@H]1[C@]2([H])[C@@](CC[C@@]3(C)[C@@]2([H])CC[C@]3([H])[C@H](C)CCC(O)=O)([H])[C@@]4(C)CC[C@@H](OS(=O)(O)=O)C[C@@]4([H])C1	chenodeoxycholic acid sulfate (1)	chenodeoxycholic acid sulfate (1)			HMDB0002522		21252308	Neg
100021705	209	64174	236718	Lipid	Fatty Acid, Monohydroxy	1962	NAMED	XBUXARJOYUQNTC-UHFFFAOYSA-N	CCCCCCC(O)CC(O)=O	3-hydroxynonanoic acid	3-hydroxynonanoic acid	33796-87-1	33630	HMDB31513		36599	Neg
100021712	209	63688	223114	Lipid	Secondary Bile Acid Metabolism	3483	NAMED	GMRIQHBJNVMHJA-LLQZFEROSA-N	O[C@H]1C[C@]2([H])[C@]([C@@]3([H])C[C@H](OS(O)(=O)=O)[C@@]4(C)[C@](CC[C@@]4([C@H](C)CCC(O)=O)[H])([H])[C@]3([H])CC2)(C)CC1	deoxycholic acid 12-sulfate*	deoxycholic acid 12-sulfate*						Neg
100021873	402	64528	238639	Lipid	Sphingolipid Synthesis	3008	NAMED	YRYJJIXWWQLGGV-ZWKOTPCHSA-N	CCCCCCCCCCCCCCC[C@H]([C@@H](N)C)O	1-deoxysphinganine (m18:0)	1-deoxysphinganine (m18:0)	196497-48-0				9925886	Pos Late
100021918	209	64328	237314	Xenobiotics	Chemical	6178	NAMED	ICKWICRCANNIBI-UHFFFAOYSA-N	CC(C)(c1cc(C(C)(C)C)c(O)cc1)C	2,4-di-tert-butylphenol	2,4-di-tert-butylphenol	96-76-4					Neg
100021922	400	64281	236106	Amino Acid	Polyamine Metabolism	540	NAMED	HQTYZWYSIZOPGA-UHFFFAOYSA-N	NCCCCNC(CCC)=O	butyrylputrescine/isobutyrylputrescine	butyrylputrescine/isobutyrylputrescine						Pos Early
100022040	400	64569	238266	Amino Acid	Lysine Metabolism	118	NAMED	VAWJDJJVJBQDHP-UHFFFAOYSA-N	NCCCCC(NC(CCC)=O)C(O)=O	N-butyryl-lysine	N-butyryl-lysine					13072316	Pos Early
100022041	400	64571	238237	Peptide	Modified Peptides	1219	NAMED	VOWFCBSRZKGKTF-UHFFFAOYSA-N	O=C(N1CCCC1C([O-])=O)C2CCC[N+]2(C)C	N,N-dimethyl-pro-pro	N,N-dimethyl-pro-pro						Pos Early
100022120	400	64568	238235	Amino Acid	Tryptophan Metabolism	263	NAMED	YLEQTOAIAOPFBY-UHFFFAOYSA-N	OC(C(N)(C)N(C1=C(C2)C=CC=C1)C2=O)=O	oxindolylalanine	oxindolylalanine					20977764	Pos Early
999911648	209	47503	149002				UNNAMED			X-11648	X-11648						Neg
999911787	400	33132	156002				UNNAMED			X-11787	X-11787						Pos Early
999911861	209	47655	149588				UNNAMED			X-11861	X-11861						Neg
999911979	209	47508	149008				UNNAMED			X-11979	X-11979						Neg
999912013	209	46611	146373				UNNAMED			X-12013	X-12013						Neg
999912015	209	47390	148867				UNNAMED			X-12015	X-12015						Neg
999912100	400	47687	157560				UNNAMED			X-12100	X-12100						Pos Early
999912462	400	46620	157261				UNNAMED			X-12462	X-12462						Pos Early
999912680	400	47437	157418				UNNAMED			X-12680	X-12680						Pos Early
999913007	209	47203	148680				UNNAMED			X-13007	X-13007						Neg
999913507	400	47439	157420				UNNAMED			X-13507	X-13507						Pos Early
999914056	400	46632	157266				UNNAMED			X-14056	X-14056						Pos Early
999914254	209	47223	148700				UNNAMED			X-14254	X-14254						Neg
999914263	209	47224	148701				UNNAMED			X-14263	X-14263						Neg
999914351	209	47229	148706				UNNAMED			X-14351	X-14351						Neg
999914383	209	47230	148707				UNNAMED			X-14383	X-14383						Neg
999914416	209	47237	148714				UNNAMED			X-14416	X-14416						Neg
999914422	209	47238	148715				UNNAMED			X-14422	X-14422						Neg
999914904	209	47204	148681				UNNAMED			X-14904	X-14904						Neg
999915136	400	47619	157524				UNNAMED			X-15136	X-15136						Pos Early
999915461	400	46283	157144				UNNAMED			X-15461	X-15461						Pos Early
999915523	209	47985	150186				UNNAMED			X-15523	X-15523						Neg
999915608	209	47261	148738				UNNAMED			X-15608	X-15608						Neg
999915853	209	47266	148743				UNNAMED			X-15853	X-15853						Neg
999915956	209	47268	148745				UNNAMED			X-15956	X-15956						Neg
999916267	209	47273	148750				UNNAMED			X-16267	X-16267						Neg
999917010	209	47993	150197				UNNAMED			X-17010	X-17010						Neg
999917325	209	46672	146618				UNNAMED			X-17325	X-17325						Neg
999917438	209	46705	146667				UNNAMED			X-17438	X-17438						Neg
999917749	209	47283	148760				UNNAMED			X-17749	X-17749						Neg
999917808	209	47292	148769				UNNAMED			X-17808	X-17808						Neg
999917825	209	47293	148770				UNNAMED			X-17825	X-17825						Neg
999917842	209	47296	148773				UNNAMED			X-17842	X-17842						Neg
999917843	209	47297	148774				UNNAMED			X-17843	X-17843						Neg
999917855	209	47299	148776				UNNAMED			X-17855	X-17855						Neg
999917861	209	47300	148777				UNNAMED			X-17861	X-17861						Neg
999917969	209	47323	148800				UNNAMED			X-17969	X-17969						Neg
999917978	209	47328	148805				UNNAMED			X-17978	X-17978						Neg
999918278	209	47341	148818				UNNAMED			X-18278	X-18278						Neg
999918345	209	47342	148819				UNNAMED			X-18345	X-18345						Neg
999918887	209	47301	148778				UNNAMED			X-18887	X-18887						Neg
999919197	209	47351	148828				UNNAMED			X-19197	X-19197						Neg
999919751	209	47358	148835				UNNAMED			X-19751	X-19751						Neg
999919929	209	47378	148855				UNNAMED			X-19929	X-19929						Neg
999920100	209	47197	148675				UNNAMED			X-20100	X-20100						Neg
999920718	209	47188	148665				UNNAMED			X-20718	X-20718						Neg
999920747	209	47183	148660				UNNAMED			X-20747	X-20747						Neg
999921286	209	46295	144528				UNNAMED			X-21286	X-21286						Neg
999921353	209	46398	145481				UNNAMED			X-21353	X-21353						Neg
999921796	209	46972	148225				UNNAMED			X-21796	X-21796						Neg
999921928	305	47168	148640				UNNAMED			X-21928	X-21928						Polar
999921959	209	47205	148682				UNNAMED			X-21959	X-21959						Neg
999922504	305	47768	149707				UNNAMED			X-22504	X-22504						Polar
999923240	209	48936	160531				UNNAMED			X-23240	X-23240						Neg
999923469	209	49329	160963				UNNAMED			X-23469	X-23469						Neg
999923481	209	49341	160975				UNNAMED			X-23481	X-23481						Neg
999923482	209	49342	160976				UNNAMED			X-23482	X-23482						Neg
999923600	209	49476	161139				UNNAMED			X-23600	X-23600						Neg
999923639	400	49515	161179				UNNAMED			X-23639	X-23639						Pos Early
999923651	400	49528	161209				UNNAMED			X-23651	X-23651						Pos Early
999923662	400	49539	161220				UNNAMED			X-23662	X-23662						Pos Early
999923710	400	49588	161329				UNNAMED			X-23710	X-23710						Pos Early
999923732	400	49630	161448				UNNAMED			X-23732	X-23732						Pos Early
999923733	400	49631	161449				UNNAMED			X-23733	X-23733						Pos Early
999923737	400	49635	161453				UNNAMED			X-23737	X-23737						Pos Early
999923739	400	49637	161456				UNNAMED			X-23739	X-23739						Pos Early
999923745	400	49643	161462				UNNAMED			X-23745	X-23745						Pos Early
999923908	209	49816	161750				UNNAMED			X-23908	X-23908						Neg
999924078	209	52107	164051				UNNAMED			X-24078	X-24078						Neg
999924132	209	52161	164105				UNNAMED			X-24132	X-24132						Neg
999924137	209	52166	164110				UNNAMED			X-24137	X-24137						Neg
999924139	209	52168	164112				UNNAMED			X-24139	X-24139						Neg
999924142	209	52171	164115				UNNAMED			X-24142	X-24142						Neg
999924143	209	52172	164116				UNNAMED			X-24143	X-24143						Neg
999924144	209	52173	164117				UNNAMED			X-24144	X-24144						Neg
999924147	209	52176	164120				UNNAMED			X-24147	X-24147						Neg
999924152	209	52181	164125				UNNAMED			X-24152	X-24152						Neg
999924160	209	52189	164133				UNNAMED			X-24160	X-24160						Neg
999924165	209	52194	164138				UNNAMED			X-24165	X-24165						Neg
999924167	209	52196	164140				UNNAMED			X-24167	X-24167						Neg
999924174	209	52203	164147				UNNAMED			X-24174	X-24174						Neg
999924180	209	52209	164153				UNNAMED			X-24180	X-24180						Neg
999924186	209	52215	164159				UNNAMED			X-24186	X-24186						Neg
999924187	209	52216	164160				UNNAMED			X-24187	X-24187						Neg
999924189	209	52218	164162				UNNAMED			X-24189	X-24189						Neg
999924237	400	52275	164298				UNNAMED			X-24237	X-24237						Pos Early
999924425	400	52655	165410				UNNAMED			X-24425	X-24425						Pos Early
999924456	400	52773	165608				UNNAMED			X-24456	X-24456						Pos Early
999924459	305	52776	165611				UNNAMED			X-24459	X-24459						Polar
999924591	209	52999	165887				UNNAMED			X-24591	X-24591						Neg
999924608	209	53023	165964				UNNAMED			X-24608	X-24608						Neg
999924731	400	53160	166556				UNNAMED			X-24731	X-24731						Pos Early
999924736	400	53172	166597				UNNAMED			X-24736	X-24736						Pos Early
999924810	400	54838	207724				UNNAMED			X-24810	X-24810						Pos Early
999924973	400	57813	213596				UNNAMED			X-24973	X-24973						Pos Early
999924980	209	57821	213996				UNNAMED			X-24980	X-24980						Neg
999925008	209	61530	217785				UNNAMED			X-25008	X-25008						Neg
999925009	209	61531	217786				UNNAMED			X-25009	X-25009						Neg
999925010	209	61532	217787				UNNAMED			X-25010	X-25010						Neg
999925011	209	61575	217840				UNNAMED			X-25011	X-25011						Neg
999925012	209	61576	217841				UNNAMED			X-25012	X-25012						Neg
999925013	209	61577	217842				UNNAMED			X-25013	X-25013						Neg
999925027	209	61591	217856				UNNAMED			X-25027	X-25027						Neg
999925041	209	61605	217870				UNNAMED			X-25041	X-25041						Neg
999925042	209	61606	217871				UNNAMED			X-25042	X-25042						Neg
999925045	209	61609	217874				UNNAMED			X-25045	X-25045						Neg
999925047	209	61611	217876				UNNAMED			X-25047	X-25047						Neg
999925054	209	61618	217883				UNNAMED			X-25054	X-25054						Neg
999925082	209	61646	217911				UNNAMED			X-25082	X-25082						Neg
999925083	209	61647	217912				UNNAMED			X-25083	X-25083						Neg
999925103	209	61676	217971				UNNAMED			X-25103	X-25103						Neg
999925107	209	61680	217975				UNNAMED			X-25107	X-25107						Neg
999925343	400	62636	220135				UNNAMED			X-25343	X-25343						Pos Early
999925594	400	63145	221857				UNNAMED			X-25594	X-25594						Pos Early
999925656	400	63332	222343				UNNAMED			X-25656	X-25656						Pos Early
999925814	209	63620	222968				UNNAMED			X-25814	X-25814						Neg
999925830	400	63636	222984				UNNAMED			X-25830	X-25830						Pos Early
999925949	400	63900	223726				UNNAMED			X-25949	X-25949						Pos Early
999925957	400	63908	223734				UNNAMED			X-25957	X-25957						Pos Early
999925958	400	63909	223735				UNNAMED			X-25958	X-25958						Pos Early
999926099	209	64374	237447				UNNAMED			X-26099	X-26099						Neg
