# Supplementary material for: Alterations in infant gut microbiome composition and metabolism after exposure to glyphosate and Roundup and/or a spore-based formulation using the SHIME technology
Source: Gut Microbiome (Camb). 2022 Jul 26;3:e6. doi: 10.1017/gmb.2022.5 (PMC11406414; doi:10.1017/gmb.2022.5)
Supplement: Supplementary file 1 [file gmbsup.zip › S2632289722000056sup004.pdf]

<?xml version="1.0" encoding="UTF-8"?>
<Error><Code>AccessDenied</Code><Message>Request has expired</Message><X-Amz-Expires>60</X-Amz-Expires><Expires>2024-09-02T08:33:48Z</Expires><ServerTime>2024-09-02T08:41:35Z</ServerTime><RequestId>B9RES2ZF4F8MWQ14</RequestId><HostId>t5O5Ca1xtGcSToWeheoN/DzRUfOuhDRF4PH++c7AyVl6TamHe80ik0M5EmOTctkEFsLvgfGby142S9tO0+5LpQ==</HostId></Error>
